# Supplementary material for: Chronological age-related metabolome responses in the dinoflagellate Karenia mikimotoi, can predict future bloom demise
Source: Commun Biol. 2023 Mar 15;6:273. doi: 10.1038/s42003-023-04646-z (PMC10017670; doi:10.1038/s42003-023-04646-z)
Supplement: Supplementary file 3 — Supplementary Data 1 [file 42003_2023_4646_MOESM3_ESM.xlsx]

## Sheet: Fig.1a
Date		2020-01-17	2020-01-22	2020-01-27	2020-01-31	2020-02-05	2020-02-12	2020-02-19	2020-02-28	2020-03-04	2020-03-11	2020-03-18	2020-03-25	2020-04-02	2020-04-09
Days		0	5	10	14	19	26	33	42	47	54	61	68	75	82
metabolomics ○ : performed, - : not performed	NP-rep	-	○	-	○	-	○	○	○	○	○	○	○	○	-
	N-dep	-	○	-	○	-	○	○	○	-
	P-dep	-	○	-	○	-	○	○	○	-
Cell density (cells/mL)	NP-rep-1	132	3550	25200	30300	75800	104500	212500	83750	60800	48900	32850	14350	8400	6550
	NP-rep-2	132	3750	25000	45650	61900	96700	210000	127500	86400	71200	36650	10000	5800	4300
	NP-rep-3	132	3300	30900	45500	64650	110000	185500	165500	109500	74550	50400	10050	9900	750
	NP-rep-4	132	2150	24750	36550	54050	90400	201000	216000	103950	95350	53800	15350	4900	2700
	N-dep-1	132	1400	29050	34100	36900	47750	31600	1200	3100
	N-dep-2	132	1400	30050	31550	42350	41600	32200	2900	100
	N-dep-3	132	2250	28850	36450	47300	50200	32050	6150	100
	N-dep-4	132	1900	28300	32250	44250	39350	34450	6500	100
	P-dep-1	132	1300	20700	11350	14700	18150	13500	3000	1
	P-dep-2	132	1600	17900	14750	16500	13950	19200	2800	1950
	P-dep-3	132	1100	15650	15500	16700	13200	14250	1800	1
	P-dep-4	132	1400	15650	13250	15450	16700	18200	2550	100

## Sheet: Fig.1b
Date		2020-01-17	2020-01-22	2020-01-27	2020-01-31	2020-02-05	2020-02-12	2020-02-19	2020-02-28	2020-03-04	2020-03-11	2020-03-18	2020-03-25	2020-04-02	2020-04-09
Days		0	5	10	14	19	26	33	42	47	54	61	68	75	82
Potential growth rate (cells/day)	NP-rep-1	0.65838	0.391979	0.0460759	0.18339	0.0458698	0.101394	-0.103456	-0.0640493	-0.0311161	-0.0568322	-0.118315	-0.0765026	-0.0355381
	NP-rep-2	0.669342	0.379424	0.150532	0.0609033	0.0637276	0.110785	-0.0554435	-0.0778257	-0.0276421	-0.0948685	-0.185547	-0.0778182	-0.042749
	NP-rep-3	0.643775	0.447367	0.096739	0.0702552	0.0759275	0.0746535	-0.012676	-0.0826093	-0.0549221	-0.0559256	-0.230346	-0.00214827	-0.368602
	NP-rep-4	0.558084	0.488672	0.0974639	0.0782457	0.0734764	0.114152	0.00799706	-0.146274	-0.0123365	-0.0817544	-0.179165	-0.163126	-0.0851405
	N-dep-1	0.472285	0.606509	0.0400697	0.0157828	0.0368239	-0.0589746	-0.363426	0.189816
	N-dep-2	0.472285	0.613278	0.0121777	0.058879	-0.00255261	-0.0365905	-0.267473	-0.673459
	N-dep-3	0.567177	0.510236	0.0584579	0.0521138	0.00850068	-0.0641025	-0.183427	-0.823807
	N-dep-4	0.533361	0.540202	0.0326641	0.0632675	-0.0167656	-0.0189981	-0.185301	-0.834877
	P-dep-1	0.457464	0.553554	-0.150229	0.0517259	0.0301176	-0.042283	-0.16712	-1.60127
	P-dep-2	0.498991	0.482959	-0.0483894	0.0224235	-0.023983	0.045633	-0.213921	-0.072358
	P-dep-3	0.424053	0.531032	-0.00240772	0.0149137	-0.0335988	0.0109343	-0.229886	-1.49911
	P-dep-4	0.472285	0.4828	-0.0416183	0.0307223	0.0111142	0.0122876	-0.21837	-0.647736

## Sheet: Fig.2a and Sup. Fig.4
Sample	Class	Alanine	Asparagine	Aspartic acid	Glutamic acid	Glycine	Isoleucine	Leucine	Lysine	Phenylalanine	Serine	Threonine	Tryptophan	Tyrosine	Valine	Ornithine	Putrescine	Pyroglutamic acid	Spermidine	Taurine	Urea	Fructose	Glucose	Maltose	Maltotriose	Ribose	Sucrose	Fructose 6-phosphate	Glucose-6-phosphate	Ribulose 5-phosphate	3-Phosphoglyceric acid	Citric acid	Fumaric acid	Malic acid	Succinic acid	Gluconic acid	Adenine	Adenosine	Inosine	Conduritol epoxide	Myo inositol	Scyllo inositol	Sorbitol	Dehydroascorbic acid	Nicotinic acid (Vitamine B3)	Threonic acid	Phosphoric acid
05 d-1	NP-rep Day 05	0.0286651	1.88e-05	0.000346451	0.00782151	0.0671	0.00551	0.00203352	1.88e-05	1.88e-05	0.00576916	0.00296	1.88e-05	1.88e-05	0.00584071	1.88e-05	7.53e-05	0.0360196	1.88e-05	1.88e-05	0.00493693	0.000312559	0.0637	0.0187799	1.88e-05	0.00187	0.00283186	1.88e-05	1.88e-05	1.88e-05	0.000105442	1.88e-05	0.0017	0.00048955	0.000546037	0.0027942	1.88e-05	1.88e-05	1.88e-05	0.0122	0.033489	1.04	0.0124459	0.00235361	0.00201845	0.00545284	0.0294
05 d-2	NP-rep Day 05	0.0222632	2e-05	2e-05	0.000303499	0.0541	0.00344	0.00131383	2e-05	2e-05	0.000794688	0.00105027	2e-05	2e-05	0.00327459	2e-05	0.000431288	0.0218	2e-05	2e-05	0.0033904	0.00607397	0.0706	0.0121919	2e-05	0.00117406	2e-05	2e-05	2e-05	2e-05	7.99e-05	2e-05	0.00141	0.000119802	0.000291519	0.00140967	2e-05	2e-05	2e-05	0.0157	0.0230739	0.697	0.00709229	0.00146558	0.000946	0.00241202	0.0161
05 d-3	NP-rep Day 05	0.0421297	2.88e-05	0.000340267	0.0110327	0.107	0.00592	0.00128033	2.88e-05	2.88e-05	0.00194356	0.00292976	2.88e-05	2.88e-05	0.00863933	0.000115345	2.88e-05	0.0262583	2.88e-05	0.000132647	0.00587105	2.88e-05	0.111	0.0520263	2.88e-05	0.00264	0.00227229	2.88e-05	2.88e-05	2.88e-05	0.000657466	2.88e-05	0.00384	0.00113615	0.00145911	0.00174748	2.88e-05	2.88e-05	2.88e-05	0.0309	0.0350129	1.19	0.0128898	0.00945828	0.00171287	0.00543274	0.0276
05 d-4	NP-rep Day 05	0.0549398	4.29e-05	0.000472139	0.00864444	0.127692	0.00977757	0.00337365	4.29e-05	4.29e-05	0.00424067	0.00226627	4.29e-05	4.29e-05	0.0121812	4.29e-05	0.000721085	0.0339683	4.29e-05	4.29e-05	0.00701341	0.00019744	0.141367	0.0427672	4.29e-05	0.00304744	0.00019744	4.29e-05	4.29e-05	4.29e-05	0.000867019	0.000266115	0.00374	0.000566567	0.00156235	0.0016997	4.29e-05	4.29e-05	4.29e-05	0.0422693	0.0508279	1.28	0.0148423	0.00766582	0.00166536	0.00556266	0.0367153
14 d-1	NP-rep Day 14	0.400734	0.0452115	0.135296	1.31141	4.35216	0.0557443	0.047193	0.072075	0.00658301	0.0221242	0.0147895	0.0146427	0.0417176	0.0207298	0.564237	0.00299794	0.379831	0.00754155	0.0996169	0.0638574	0.00160572	0.112609	0.0375698	1.11e-05	0.00253535	0.00290675	0.00233964	0.0118027	0.00584687	0.0130837	0.32583	0.0520658	0.0390688	0.00570008	0.251644	0.0166844	0.00145894	1.11e-05	0.0575101	0.181164	6.73	0.00346053	0.00715679	0.021208	0.0451158	4.972
14 d-2	NP-rep Day 14	0.0984593	0.00370253	0.0536983	0.440245	0.211602	0.029808	0.0220301	0.0441786	0.003527	0.0156796	0.00717646	0.0069084	0.0248632	0.00819428	0.202953	0.00149952	0.201078	0.00861	0.0257435	0.0330207	0.000662673	0.0711087	0.0142223	6.8e-06	0.00168458	0.00173764	0.00124778	0.00527689	0.00219757	0.000679001	0.117848	0.0161	0.00993601	0.00250101	0.112506	0.00443324	0.000322492	0.000650426	0.0526818	0.134501	4.38	0.0024874	0.00455162	0.0131963	0.020898	2.27934
14 d-3	NP-rep Day 14	0.128862	0.0100424	0.0524682	0.421638	0.156003	0.0355793	0.0211921	0.015455	0.00255445	0.0134043	0.0067993	0.00788032	0.0203337	0.0150833	0.338637	0.00180359	0.100452	0.0144193	0.0201828	0.0166756	0.000432031	0.100791	0.013974	9.43e-06	0.00159229	0.000499948	8.49e-05	0.00223185	0.00110743	0.00160172	0.119201	0.0155	0.00922546	0.00294309	0.0949468	0.00467499	0.000209412	9.43e-06	0.0449142	0.114762	3.96	0.00225448	0.00860477	0.0115139	0.0183377	1.78528
14 d-4	NP-rep Day 14	0.0985545	0.00284096	0.0350427	0.230975	0.21638	0.0396127	0.035539	0.022123	0.00277417	0.0183381	0.0077666	0.00572162	0.019634	0.0121833	0.499384	0.00142409	0.104859	0.013351	0.00560791	0.0225472	0.000929538	0.101731	0.0156704	9.02e-06	0.00209011	0.00131399	0.000507185	0.00260812	0.00142589	0.00024547	0.0649973	0.0106	0.0039203	0.00203957	0.135873	0.00442207	0.000386255	9.02e-06	0.0568805	0.162601	4.76499	0.00352141	0.00817632	0.0115028	0.023354	2.21399
26 d-1	NP-rep Day 26	0.107785	0.0154068	0.0855203	1.13294	0.107713	0.0277455	0.0340893	0.0451183	0.00251497	0.0173721	0.00887286	0.00706402	0.0121304	0.00887151	1.31078	0.00421319	0.196195	0.0073628	0.0356465	0.0478261	0.000294053	0.121577	0.0160697	0.00102649	0.00176432	0.000455243	0.00273416	0.0134111	0.0015458	0.00907788	0.732432	0.0499479	0.0368383	0.00611442	0.0710624	0.00895783	0.000731761	3.37e-06	0.0235904	0.118863	3.72917	0.000795832	0.00293514	0.0157791	0.0232572	3.58475
26 d-2	NP-rep Day 26	0.0910204	0.00540548	0.063307	0.753586	0.124719	0.0288109	0.0329232	0.0894794	0.00262362	0.0198221	0.00690711	0.00334149	0.00774384	0.00906754	0.934304	0.00293467	0.324543	0.00718285	0.0150014	0.0650593	0.000319887	0.0831393	0.0112701	0.0010432	0.00214413	0.0041042	0.00213122	0.00947571	0.0017373	0.000835373	0.296989	0.0254	0.0206867	0.00438265	0.0993469	0.00623949	0.000490357	0.000544011	0.0304823	0.132407	3.55517	0.0022263	0.00513585	0.0160623	0.0228383	3.53525
26 d-3	NP-rep Day 26	0.094604	0.0246187	0.0991431	1.10553	0.105338	0.0293789	0.0342127	0.0313766	0.00318757	0.0194449	0.00634063	0.00551754	0.0106254	0.00847825	1.73374	0.0035333	0.200952	0.0086591	0.0520958	0.0473419	0.000513155	0.12456	0.0265735	0.000940678	0.00196635	0.00147748	0.00146278	0.00826161	0.0017299	0.0111578	0.503713	0.0463	0.0344632	0.00519929	0.0838935	0.00853768	0.000674195	3.2e-06	0.0519284	0.109324	3.30096	0.000996914	0.00410205	0.0147888	0.0234901	3.52511
26 d-4	NP-rep Day 26	0.104719	0.0175654	0.0937552	0.925321	0.12891	0.0242246	0.031445	0.0355781	0.00184139	0.0152395	0.0067076	0.00619775	0.00837556	0.0107141	1.84022	0.00282386	0.190446	0.0152164	0.0586014	0.0295136	0.000338655	0.0888533	0.0160426	0.000833611	0.00168658	0.00478582	0.00170593	0.00943842	0.00136355	0.00202151	0.301235	0.0274	0.0200067	0.00403036	0.0654794	0.00722116	0.000617021	3.72e-06	0.0511101	0.130101	3.49	0.00123181	0.00582486	0.0126106	0.0214484	3.26468
33 d-1	NP-rep Day 33	0.0140921	1.87e-06	0.00350648	0.0419504	0.0157005	0.00279152	0.00165817	0.000243926	0.0020489	0.00300444	0.00102912	0.00015689	0.00016959	0.00194693	0.00564242	0.00136083	0.0109229	0.00110383	1.12e-05	0.00450946	8.22e-06	0.0301456	0.0079629	0.000299585	0.000357858	0.000254759	1.87e-06	1.87e-06	1.87e-06	1.87e-06	0.00603689	0.000831515	0.00058348	0.000426964	0.00894645	1.87e-06	0.000168096	1.87e-06	0.00987807	0.0194256	0.716	0.000658563	1.87e-06	0.000782207	0.0117974	0.030883
33 d-2	NP-rep Day 33	0.0257394	0.00222081	0.0146334	0.181806	0.0397658	0.0064156	0.00733769	0.00563479	0.00198677	0.00549417	0.00176288	0.00071951	0.00261777	0.00283772	0.289724	0.00117973	0.0492092	0.00131	0.00250206	0.00871836	0.000148491	0.052994	0.00933527	0.000575936	0.000479236	0.000415644	0.000371719	0.0011817	1.64e-06	5.11e-05	0.0527137	0.00356	0.0017714	0.00122136	0.0157358	0.00149901	9.31e-05	4.79e-05	0.0148121	0.0358978	1.19	0.00051726	0.000312061	0.00255516	0.0139736	0.574332
33 d-3	NP-rep Day 33	0.0339232	0.0037288	0.021916	0.239074	0.0568903	0.00964753	0.00947453	0.00839277	0.00281134	0.00685573	0.00179292	0.000843982	0.00343565	0.00389636	0.276734	0.0012819	0.0437977	0.00163006	0.00246608	0.0188521	0.000102783	0.114125	0.0231046	0.0011954	0.000706817	0.000503784	0.000616339	0.00198944	1.81e-06	5.43e-05	0.0733566	0.00454	0.00235352	0.0013959	0.0196646	0.00197279	0.000123413	1.81e-06	0.0341465	0.0477639	1.57	0.000604034	0.000145127	0.00301438	0.0252257	0.726852
33 d-4	NP-rep Day 33	0.035691	0.000316	0.0066714	0.0877442	0.039	0.00963	0.00662138	0.00173	0.00283	0.00844774	0.00266451	0.000730001	0.000362	0.00702491	0.15541	0.00411	0.0126236	0.00423	3.38e-06	0.0251567	0.000101389	0.0532	0.00975904	0.000269695	0.000579	0.000227787	3.38e-06	3.38e-06	3.38e-06	8.04e-05	0.0126378	0.00179	0.00139241	0.00120653	0.0156741	1.35e-05	3.38e-06	3.38e-06	0.0322	0.0692771	1.5913	0.000613742	0.00264017	0.00246173	0.013793	0.0655
42 d-1	NP-rep Day 42	0.0159038	2e-05	0.000584985	0.00187363	0.0126	0.00829	0.00514304	5.25e-06	0.000317	0.0021446	0.000309822	5.25e-06	5.25e-06	0.000999831	5.25e-06	0.000267812	0.00787787	5.25e-06	2.1e-05	0.00749873	0.000277264	4.04	0.069148	0.00811102	0.00145	0.000493614	5.25e-06	5.25e-06	5.25e-06	5.25e-06	0.000955721	0.000538	0.000281465	0.000256259	0.0653104	5.25e-06	5.25e-06	5.25e-06	0.148	0.0979971	3.35183	0.00103764	5.25e-06	0.00222126	0.0130062	0.0452
42 d-2	NP-rep Day 42	0.012925	2.86e-05	0.000608925	0.000897659	0.0171	0.00869	0.00628642	3.54e-05	8.65e-05	0.00184419	0.000338167	2.81e-06	2.81e-06	0.00106506	4.21e-05	0.000369624	0.00582916	2.81e-06	4.38e-05	0.00742394	0.000475231	5.02	0.111632	0.00863336	0.00127852	0.00157792	2.81e-06	4.83e-05	2.81e-06	1.63e-05	0.000283116	0.000508	0.000369624	0.000306709	0.104881	2.81e-06	3.2e-05	2.81e-06	0.144	0.127279	4.04032	0.00134761	0.000654426	0.00236492	0.0138626	0.0426
42 d-3	NP-rep Day 42	0.0204528	2.05e-05	0.00416678	0.0167271	0.0124	0.0099	0.00755764	4.75e-05	0.00122	0.00291388	0.000763016	2.01e-06	2.01e-06	0.00226447	0.000760599	0.000463691	0.0117506	2.01e-06	2.01e-06	0.00299365	0.000303353	3.6	0.105159	0.00739892	0.000961	0.000734816	0.000211501	0.000915	2.01e-06	3.75e-05	0.151148	0.00196	0.000918117	0.00051284	0.173948	2.01e-06	8.5e-05	2.01e-06	0.128	0.07225	2.9946	0.000586161	0.000373048	0.00482585	0.0131457	0.375
42 d-4	NP-rep Day 42	0.0122368	3.5e-05	0.000766144	0.00280482	0.019	0.00919	0.00530369	1.56e-06	0.000429	0.00178049	0.000636892	1.56e-06	1.56e-06	0.00150918	2.65e-05	0.000339364	0.00926959	1.56e-06	1.56e-06	0.00503488	0.000221663	3.71	0.108532	0.00825119	0.000932	0.000668424	4.4e-05	0.00025	1.56e-06	2.81e-05	0.0425107	0.00113	0.000489845	0.000355286	0.104776	1.56e-06	1.56e-06	1.56e-06	0.117	0.0939516	3.22302	0.000449571	0.00104494	0.00374049	0.0174708	0.176
47 d-1	NP-rep Day 47	0.021188	5.41e-06	0.000105962	0.0010315	0.0207	0.00822	0.0110903	5.41e-06	9.08e-05	0.00245874	0.000702806	5.41e-06	4.76e-05	0.00277879	2.16e-05	0.00125	0.00227925	5.41e-06	5.41e-06	0.00986092	0.00339942	3.98	0.100542	0.00961439	0.00253	0.000550352	5.41e-06	5.41e-06	5.41e-06	0.000105962	5.41e-06	0.000324	5.41e-06	0.000290854	0.163866	5.41e-06	2.38e-05	5.41e-06	0.153	0.171081	4.38	0.00252145	0.000371947	0.00196245	0.00856126	0.0277
47 d-2	NP-rep Day 47	0.01333	1.7e-05	0.000361799	0.000996	0.0344	0.0107	0.0152222	4.04e-06	0.000132	0.00162971	0.000577425	4.04e-06	4.04e-06	0.00175166	4.36e-05	0.000982	0.00283867	4.04e-06	4.04e-06	0.0105745	0.00127841	4.97	0.0999664	0.00606417	0.00187	0.00117181	4.04e-06	4.04e-06	4.04e-06	3.47e-05	0.000596807	0.000611	0.000310114	0.000252775	0.0806594	4.04e-06	0.000134	4.04e-06	0.223	0.189044	5.87	0.00124207	0.00132525	0.002086	0.0111512	0.041
47 d-3	NP-rep Day 47	0.0175227	1.42e-05	0.000843289	0.00225397	0.0248	0.00937	0.012002	3.39e-06	9.96e-05	0.00287694	0.000894808	3.39e-06	3.39e-06	0.00335689	1.56e-05	0.0005	0.0022377	3.39e-06	3.39e-06	0.00667174	0.000550443	5.69	0.138927	0.0169675	0.00142	0.000376226	3.39e-06	6.03e-05	3.39e-06	8.34e-05	0.0435528	0.00104	0.00035589	0.000618231	0.104918	3.39e-06	0.000249	3.39e-06	0.21	0.207429	5.38	0.0012751	0.00184724	0.00363753	0.00925652	0.105
47 d-4	NP-rep Day 47	0.0188572	4e-05	0.000373872	0.00224101	0.0309	0.013	0.0146832	6.29e-05	0.000235	0.00200336	0.00103796	3.7e-06	3.7e-06	0.00345814	7.55e-05	0.00071	0.00270595	3.7e-06	3.7e-06	0.00811858	0.000507874	7	0.147871	0.00847247	0.00188935	0.000354624	3.7e-06	5.85e-05	3.7e-06	0.000111792	0.0202705	0.00109	0.000366469	0.000441243	0.137246	3.7e-06	0.000351	3.7e-06	0.27	0.218235	6.41	0.00137037	0.00140147	0.00249495	0.0133121	0.0744
54 d-1	NP-rep Day 54	0.0108919	3.12e-06	0.000273406	0.00144818	0.0464	0.00328	0.00386077	3.12e-06	0.000473	0.00149624	0.000563042	3.12e-06	3.12e-06	0.00232208	1.56e-05	0.00185	0.00303868	3.12e-06	3.12e-06	0.00355179	0.000875774	0.639	0.0340996	3.12e-06	0.00118226	0.00103183	3.12e-06	3.12e-06	3.12e-06	3.81e-05	0.000136703	0.000392	0.000203494	0.000581145	0.0357033	3.12e-06	3.12e-06	3.12e-06	0.0407	0.0937671	1.78	0.000519347	3.12e-06	0.0013558	0.00435265	0.0164
54 d-2	NP-rep Day 54	0.00732624	2.22e-06	3.07e-05	0.00108346	0.00826203	0.00249	0.00291368	2.22e-06	0.000294	0.000849954	0.000459002	2.22e-06	2.22e-06	0.00130851	2.22e-06	0.00114	0.00271532	2.22e-06	2.22e-06	0.00289767	0.000997173	0.297	0.0141085	2.22e-06	0.000908219	0.000294882	2.22e-06	2.22e-06	2.22e-06	1.82e-05	1.02e-05	0.000202	7.25e-05	0.000151222	0.0165717	2.22e-06	2.22e-06	2.22e-06	0.0232	0.0560138	1.13	0.000473235	2.22e-06	0.000667154	0.00334022	0.0112
54 d-3	NP-rep Day 54	0.0120711	3.21e-06	1.92e-05	0.00229342	0.00961	0.00212	0.00313783	3.21e-06	0.000431	0.000866205	0.000627053	3.21e-06	3.21e-06	0.00265119	3.21e-06	0.00154	0.00201772	3.21e-06	3.21e-06	0.00320964	0.000838635	0.241	0.0232189	3.21e-06	0.000952761	0.000261592	3.21e-06	3.21e-06	3.21e-06	3.4e-05	0.00485677	0.000325	0.000255181	0.000413547	0.0232952	3.21e-06	3.21e-06	3.21e-06	0.0208	0.0669863	1.3	5.45e-05	3.21e-06	0.000885439	0.00515171	0.0121
54 d-4	NP-rep Day 54	0.0092947	2.32e-06	2.18e-05	0.000485114	0.0101	0.00203	0.00410606	2.32e-06	8.96e-05	0.000444263	0.000513896	2.32e-06	3.3e-05	0.00221203	4.97e-05	0.00145	0.00116195	2.32e-06	2.32e-06	0.00260894	0.00115	0.321	0.0207244	2.32e-06	0.000863922	0.00119399	2.32e-06	2.32e-06	2.32e-06	3.76e-05	0.000936341	0.000151	0.000162014	0.000117449	0.027302	2.32e-06	2.32e-06	2.32e-06	0.0229	0.0626763	1.41	0.000437764	2.32e-06	0.000535715	0.00494863	0.00941
61 d-1	NP-rep Day 61	0.0135499	6.16e-06	3.08e-05	0.00136707	0.0269	0.00263	0.00511203	6.16e-06	0.000282	0.00174	0.000813585	6.16e-06	6.16e-06	0.00241734	0.000102315	0.00465	0.00320257	6.16e-06	5.55e-05	0.00954114	0.00412217	0.139	0.0268878	6.16e-06	0.00293877	0.000425283	6.16e-06	6.16e-06	6.16e-06	2.71e-05	5.05e-05	0.000125	0.000343925	0.000352554	0.0111054	2.59e-05	6.16e-06	6.16e-06	0.042	0.163928	1.64	0.00110081	6.16e-06	0.000690315	0.0025517	0.0114
61 d-2	NP-rep Day 61	0.00891979	6.08e-06	2.31e-05	8.75e-05	0.0106	0.000986	0.00152188	6.08e-06	6.08e-06	0.000461913	2.67e-05	6.08e-06	6.08e-06	0.000529985	0.000141005	0.00308	0.00254052	6.08e-06	6.08e-06	0.0105377	0.00198501	0.0428	0.00944248	6.08e-06	0.00215033	0.000210292	6.08e-06	6.08e-06	6.08e-06	5.71e-05	2.8e-05	0.000152	0.00030389	3.53e-05	0.000108185	6.08e-06	6.08e-06	6.08e-06	0.0213	0.109091	0.811	0.000915318	6.08e-06	0.000324555	0.000523907	0.00387
61 d-3	NP-rep Day 61	0.0131398	2.61e-05	5.1e-05	0.00120718	0.0295046	0.0024	0.00516317	6.22e-06	0.000246	0.00124821	0.000916267	6.22e-06	6.22e-06	0.00298253	2.49e-05	0.00427	0.00202897	6.22e-06	6.22e-06	0.00728414	0.00633306	0.0816	0.0247218	6.22e-06	0.00217	0.00180643	6.22e-06	6.22e-06	6.22e-06	8.33e-05	2.49e-05	0.000245	7.83e-05	0.000335675	0.0135961	6.22e-06	6.22e-06	6.22e-06	0.0321	0.133345	1.42	0.00115124	6.22e-06	0.00074843	0.00414247	0.0109
61 d-4	NP-rep Day 61	0.0134385	6.3e-06	6.3e-06	7.43e-05	0.0225	0.00155	0.00466419	6.3e-06	6.3e-06	0.000933	0.000513766	6.3e-06	6.3e-06	0.0026872	9.32e-05	0.00497	0.00224521	6.3e-06	9.57e-05	0.00716376	0.0135	0.065	0.0188595	6.3e-06	0.00195	0.000742946	6.3e-06	6.3e-06	6.3e-06	0.000113331	9.82e-05	4.66e-05	0.000352585	0.000128442	0.00702	9.07e-05	6.3e-06	6.3e-06	0.0294	0.122779	1.24	0.000875165	6.3e-06	0.000676207	0.00255624	0.00845
68 d-1	NP-rep Day 68	0.0309237	1.25e-05	1.25e-05	0.000955529	0.0762	0.00918	0.00713778	1.25e-05	0.00016	0.00681	0.00190108	1.25e-05	0.000112	0.00413647	6.49e-05	0.00121	0.0075619	1.25e-05	1.25e-05	0.0119	0.0105	0.229	0.0718618	1.25e-05	0.00338053	0.00508701	1.25e-05	1.25e-05	1.25e-05	0.000184619	0.000167155	0.000806	0.000361754	0.000788374	0.0314077	1.25e-05	1.25e-05	1.25e-05	0.112	0.172115	4	0.0039768	1.25e-05	0.00187613	0.0114938	0.0288
68 d-2	NP-rep Day 68	0.0343554	1.84e-05	1.84e-05	0.00313797	0.0738843	0.00569333	0.00528035	1.84e-05	0.000232306	0.00290198	0.00174045	1.84e-05	1.84e-05	0.00233781	0.000202807	0.00309741	0.011512	1.84e-05	7.74e-05	0.020631	0.0148823	0.17108	0.0513396	8.11e-05	0.00482311	0.000431425	1.84e-05	1.84e-05	1.84e-05	0.000176995	8.11e-05	0.00110622	0.000280242	0.0008481	0.00995227	1.84e-05	1.84e-05	1.84e-05	0.120227	0.19198	3.7274	0.00647875	1.84e-05	0.00168145	0.00948029	0.0243257
68 d-3	NP-rep Day 68	0.0710175	3.16e-05	0.000764036	0.00923158	0.197134	0.0157732	0.0224223	3.16e-05	0.000347289	0.00826548	0.00579657	3.16e-05	3.16e-05	0.012212	0.00039149	0.00616912	0.015849	3.16e-05	3.16e-05	0.0277705	0.0346089	0.417884	0.196566	3.16e-05	0.00757091	0.00298037	3.16e-05	3.16e-05	3.16e-05	0.000208374	0.00106081	0.00226054	0.000669321	0.00104818	0.0710364	0.000151544	3.16e-05	3.16e-05	0.24631	0.484696	9.38214	0.0131212	3.16e-05	0.00420536	0.0284967	0.0832926
68 d-4	NP-rep Day 68	0.047056	1.87e-05	0.000247367	0.00373674	0.0891	0.0088	0.0117087	1.87e-05	1.87e-05	0.00608673	0.00240621	1.87e-05	1.87e-05	0.0064203	0.000164911	0.00255613	0.0106	1.87e-05	1.87e-05	0.0103032	0.0151793	0.238	0.0707095	1.87e-05	0.00412653	0.00154042	1.87e-05	1.87e-05	1.87e-05	0.000442262	0.000543458	0.001	0.000629662	0.00038979	0.0192459	7.5e-05	1.87e-05	1.87e-05	0.124	0.219973	4.32	0.00596305	1.87e-05	0.00168659	0.0149769	0.0425
75 d-1	NP-rep Day 75	0.0261897	2.51e-05	2.51e-05	0.000120366	0.0413	0.00486	0.00347057	2.51e-05	2.51e-05	0.00141932	2.51e-05	2.51e-05	2.51e-05	0.00132905	0.000140428	0.0034806	0.0048	2.51e-05	2.51e-05	0.0341189	0.0172425	0.0864	0.0429608	2.51e-05	0.00745	0.00691104	2.51e-05	2.51e-05	2.51e-05	0.000280855	0.000336023	0.000115	0.000170519	0.000230702	0.00159486	2.51e-05	2.51e-05	2.51e-05	0.106	0.283047	2.39	0.0099854	2.51e-05	0.000977978	0.00333515	0.0116
75 d-2	NP-rep Day 75	0.0383129	3.41e-05	3.41e-05	0.000129597	0.0811	0.00329	0.00258512	3.41e-05	3.41e-05	0.00208719	0.000961745	3.41e-05	3.41e-05	0.00258512	0.000334224	0.00534758	0.00772125	3.41e-05	3.41e-05	0.049049	0.0201216	0.095	0.0307759	3.41e-05	0.00973	0.000279656	3.41e-05	3.41e-05	3.41e-05	0.000457	0.00068891	3.41e-05	0.00105042	3.41e-05	0.00165066	3.41e-05	3.41e-05	3.41e-05	0.126	0.270271	2.21	0.0171682	3.41e-05	0.000825328	0.00371056	0.0088
75 d-3	NP-rep Day 75	0.0433767	3.21e-05	0.000173456	0.000334063	0.133	0.00646	0.00927024	3.21e-05	3.21e-05	0.00422718	0.00258256	3.21e-05	3.21e-05	0.00747786	0.00031479	0.00724016	0.00667483	3.21e-05	3.21e-05	0.0421818	0.0300592	0.0993	0.0778494	3.21e-05	0.00888	0.0138957	3.21e-05	3.21e-05	3.21e-05	0.000128486	0.000513943	3.21e-05	0.00013491	0.000648852	0.00585894	3.21e-05	3.21e-05	3.21e-05	0.15	0.352063	3.41	0.0152898	3.21e-05	0.0022742	0.0069575	0.0223
75 d-4	NP-rep Day 75	0.0904448	6.29e-05	6.29e-05	0.00654667	0.408	0.0105	0.0117462	6.29e-05	6.29e-05	0.0119477	0.00501072	6.29e-05	6.29e-05	0.015926	6.29e-05	0.005892	0.0275212	6.29e-05	6.29e-05	0.043976	0.0124639	0.106	0.0845024	6.29e-05	0.0121995	0.00100718	6.29e-05	6.29e-05	6.29e-05	0.00161149	0.00185069	0.000667	6.29e-05	0.00176257	0.00415462	0.000276975	6.29e-05	6.29e-05	0.233	0.315084	3.7502	0.0273072	6.29e-05	0.00384	0.0173235	0.0296

## Sheet: Fig.2b and Sup. Fig.4
Sample	Class	Alanine	Asparagine	Aspartic acid	Glutamic acid	Glycine	Isoleucine	Leucine	Lysine	Phenylalanine	Serine	Threonine	Tryptophan	Tyrosine	Valine	Ornithine	Putrescine	Pyroglutamic acid	Spermidine	Taurine	Urea	Fructose	Glucose	Maltose	Maltotriose	Ribose	Sucrose	Fructose 6-phosphate	Glucose-6-phosphate	Ribulose 5-phosphate	3-Phosphoglyceric acid	Citric acid	Fumaric acid	Malic acid	Succinic acid	Gluconic acid	Adenine	Adenosine	Inosine	Conduritol epoxide	Myo inositol	Scyllo inositol	Sorbitol	Dehydroascorbic acid	Nicotinic acid (Vitamine B3)	Threonic acid	Phosphoric acid
05 d-1	N-dep Day 05	0.101268	5.02e-05	0.0208457	0.0920645	0.393	0.0275	0.00694523	5.02e-05	0.000622	0.0190091	0.00871165	5.02e-05	5.02e-05	0.0277408	0.000471714	0.000220802	0.231712	5.02e-05	5.02e-05	0.00992606	5.02e-05	0.698	0.193312	5.02e-05	0.00346258	0.0011843	5.02e-05	5.02e-05	5.02e-05	0.000240875	0.0232946	0.0181	0.00568064	0.00367335	0.0329497	5.02e-05	5.02e-05	5.02e-05	0.271	0.0986183	4.3712	0.0163895	0.0164498	0.0057	0.0152554	0.155
05 d-2	N-dep Day 05	0.0586463	5.05e-05	5.05e-05	0.0101383	0.158	0.0152	0.00484171	5.05e-05	5.05e-05	0.00515505	0.0036894	5.05e-05	5.05e-05	0.015354	5.05e-05	0.000576153	0.0728884	5.05e-05	5.05e-05	0.00786398	5.05e-05	0.125	0.0342862	5.05e-05	0.00416	5.05e-05	5.05e-05	5.05e-05	5.05e-05	0.000515505	5.05e-05	0.00191	0.00083896	0.000525613	0.00333562	5.05e-05	5.05e-05	5.05e-05	0.0796	0.0486698	1.34598	0.0179214	0.00385113	0.00223386	0.00828852	0.0306
05 d-3	N-dep Day 05	0.0504032	3.65e-05	3.65e-05	0.0185423	0.143	0.00856	0.00469037	3.65e-05	3.65e-05	0.00464653	0.00428124	3.65e-05	3.65e-05	0.0173003	3.65e-05	0.000803645	0.0436599	3.65e-05	3.65e-05	0.00807298	0.00084748	0.119	0.0933397	3.65e-05	0.00267395	0.0661108	3.65e-05	3.65e-05	3.65e-05	0.000306846	0.00141003	0.00273	0.000526022	0.00100821	0.0085917	3.65e-05	3.65e-05	3.65e-05	0.093	0.0464799	1.64326	0.0114702	0.0132894	0.00265	0.00696249	0.0322
05 d-4	N-dep Day 05	0.0522075	4.69e-05	4.69e-05	0.0175025	0.154	0.011	0.00343113	4.69e-05	4.69e-05	0.00455609	0.00313114	4.69e-05	4.69e-05	0.0123839	4.69e-05	0.00165931	0.0460015	4.69e-05	4.69e-05	0.00880281	0.00220305	0.135	0.0749879	4.69e-05	0.003553	0.000299989	4.69e-05	4.69e-05	4.69e-05	0.000768722	0.000656226	0.00562	0.000646852	0.00082497	0.00595291	4.69e-05	4.69e-05	4.69e-05	0.11	0.0566605	1.74989	0.0217867	0.00892468	0.00305614	0.0110434	0.0502
14 d-1	N-dep Day 14	0.0305442	6.75e-05	1.13e-05	4.5e-05	0.0232	0.0136	0.00840247	1.13e-05	1.13e-05	0.000652751	0.000540207	1.13e-05	1.13e-05	0.00272805	0.000166564	1.13e-05	0.00220585	1.13e-05	1.13e-05	0.00573295	0.000875586	5.92	0.0607531	0.0481505	0.00314446	0.00208205	1.13e-05	1.13e-05	1.13e-05	1.13e-05	1.13e-05	4.95e-05	0.000270104	0.000101289	0.0981062	1.13e-05	1.13e-05	1.13e-05	0.0924	0.213029	7.83465	0.00433967	0.00546735	0.0011592	0.00545834	0.0222
14 d-2	N-dep Day 14	0.0433596	1.13e-05	1.13e-05	0.000995315	0.0206	0.0195	0.00859364	1.13e-05	1.13e-05	0.00164227	0.0010677	1.13e-05	4.3e-05	0.00349265	9.5e-05	5.66e-05	0.00647634	1.13e-05	1.13e-05	0.00480918	0.000603976	6.27	0.266702	0.860502	0.00351	0.000800777	1.13e-05	1.13e-05	1.13e-05	1.13e-05	1.13e-05	0.000538	0.000176442	0.000190015	0.123919	1.13e-05	1.13e-05	1.13e-05	0.267	0.142837	8.28884	0.00475489	0.00570949	0.00244983	0.00927679	0.038
14 d-3	N-dep Day 14	0.0373257	4.55e-05	0.000646313	0.00248549	0.0471	0.0206	0.0167694	1.08e-05	6.07e-05	0.0022686	0.00184568	1.08e-05	1.08e-05	0.00374124	4.12e-05	9.76e-05	0.00360027	1.08e-05	1.08e-05	0.00675809	0.000555222	5.25	0.0425157	0.0140584	0.00212	0.000895729	1.08e-05	1.08e-05	1.08e-05	4.77e-05	0.00216884	0.000835	0.000143143	0.000281949	0.122598	1.08e-05	1.08e-05	1.08e-05	0.135	0.172772	6.62396	0.00347881	0.00491024	0.00333133	0.00832399	0.0822
14 d-4	N-dep Day 14	0.0470094	6.95e-05	1.12e-05	0.00179943	0.0275786	0.0205	0.0105143	1.12e-05	5.15e-05	0.00286834	0.00103529	1.12e-05	1.12e-05	0.00490307	5.6e-05	6.95e-05	0.00579046	1.12e-05	1.12e-05	0.00843247	0.000654	7.68	0.0725085	0.0246027	0.00282576	0.00458038	1.12e-05	1.12e-05	1.12e-05	0.000154621	0.000358542	0.00112	0.000188235	0.00010084	0.133	1.12e-05	1.12e-05	1.12e-05	0.267	0.177221	8.13	0.00335685	0.00701846	0.00342408	0.0102431	0.0621
26 d-1	N-dep Day 26	0.0138242	7.65e-05	8.31e-06	0.000251017	0.0101	0.00808	0.0264416	8.31e-06	8.31e-06	0.000267641	0.0004638	8.31e-06	8.31e-06	0.00257667	8.64e-05	0.000268	0.000927601	8.31e-06	8.31e-06	0.00273293	0.000745	14	0.0957324	0.0459395	0.00214944	0.000824534	8.31e-06	8.31e-06	8.31e-06	0.000191172	8.31e-06	0.000286	0.000275953	8.31e-06	0.165612	8.31e-06	4.32e-05	8.31e-06	0.0744	0.167227	4.59	0.002063	0.0021511	0.00194829	0.00145125	0.0458
26 d-2	N-dep Day 26	0.0161938	1.02e-05	0.000280723	0.00095282	0.0150505	0.0141	0.0289534	1.02e-05	1.02e-05	0.000629066	0.000512269	1.02e-05	1.02e-05	0.00295682	0.000194662	4.92e-05	0.00381128	1.02e-05	1.02e-05	0.00743815	0.000699	16.8	0.10438	0.0618042	0.00260437	0.00234824	1.02e-05	1.02e-05	1.02e-05	9.43e-05	0.0183208	0.00119	0.000483582	0.000188515	0.102827	1.02e-05	1.02e-05	1.02e-05	0.169	0.162426	4.94	0.00247938	0.00297731	0.0064382	0.00236258	0.165
26 d-3	N-dep Day 26	0.0176706	0.000104	6.2e-06	0.000167465	0.0127	0.00988	0.0224887	2.98e-05	6.2e-06	0.000321285	0.000320044	6.2e-06	6.2e-06	0.00372144	6.82e-05	0.000228	0.00163371	6.2e-06	6.2e-06	0.00518149	0.00333565	14.4	0.132686	0.0759559	0.00291	0.0474372	6.2e-06	6.2e-06	6.2e-06	0.00020592	0.000250577	0.000569	0.000178629	0.000151339	0.173184	6.2e-06	6.2e-06	6.2e-06	0.172	0.171965	5.42	0.00974522	0.00305654	0.00324758	0.00198849	0.0729
26 d-4	N-dep Day 26	0.0254091	0.000103653	0.000422741	0.000711342	0.0215	0.0166	0.0384958	1.02e-05	4.27e-05	0.00233524	0.000745893	1.02e-05	1.02e-05	0.00852391	0.000165	9.55e-05	0.00612974	1.02e-05	1.02e-05	0.00613584	0.00077	15.3	0.118091	0.0641	0.00301203	0.00371524	1.02e-05	1.02e-05	1.02e-05	6.3e-05	0.0698233	0.00121	0.000623949	0.000457291	0.214988	1.02e-05	4.06e-05	1.02e-05	0.19	0.168013	5.51	0.00411766	0.00534523	0.00702	0.00359736	0.338
33 d-1	N-dep Day 33	0.0145964	4.54e-06	0.000125353	0.000471437	0.0172	0.00843	0.0205052	4.36e-05	4.36e-05	0.000664008	0.000450544	4.54e-06	4.54e-06	0.00549646	0.000523213	0.000135345	0.00225454	4.54e-06	4.54e-06	0.00224818	0.000660375	7.73	0.152481	0.0168028	0.00182	0.000669458	4.54e-06	4.54e-06	4.54e-06	8.36e-05	0.0501085	0.00091	0.000398768	0.000319741	0.10526	4.54e-06	4.54e-06	4.54e-06	0.142	0.109103	3.52	0.00174495	0.00111819	0.00373	0.00123718	0.135
33 d-2	N-dep Day 33	0.0166464	4.1e-05	0.00134261	0.00185532	0.021	0.0119	0.0349272	3.96e-05	0.000138	0.00210981	0.000682871	1.87e-05	3.73e-06	0.00381214	0.00211727	0.000123887	0.0116902	3.73e-06	3.73e-06	0.00313076	0.00100229	9.43	0.18361	0.0390938	0.00211	0.000578388	0.000572417	0.00201	3.73e-06	4.18e-05	0.404758	0.00257	0.0013538	0.000538087	0.195582	3.73e-06	3.73e-06	2.69e-05	0.13	0.124222	3.93	0.00174486	0.00136649	0.0128171	0.00214414	2.13
33 d-3	N-dep Day 33	0.0276913	6e-05	0.00022055	0.000310534	0.0271161	0.0139034	0.067257	4.41e-06	9.53e-05	0.00193378	0.00051344	4.41e-06	4.41e-06	0.00751545	7.59e-05	0.000172029	0.00238811	4.41e-06	7.5e-05	0.00403694	0.00110098	11.6024	0.306403	0.231461	0.00348998	0.0004014	6.7e-05	0.000420809	4.41e-06	4.94e-05	0.0592758	0.00118215	0.000375817	0.000463154	0.501165	2.29e-05	4.5e-05	4.41e-06	0.222191	0.185635	5.52365	0.00141505	0.00225843	0.00527643	0.0020617	0.413374
33 d-4	N-dep Day 33	0.0180966	8.09e-05	4.38e-05	0.000158078	0.0229	0.0121	0.0383914	4.9e-05	1.48e-05	0.00138263	0.000346584	3.71e-06	3.71e-06	0.00490413	5.57e-05	0.000204091	0.00368	3.71e-06	3.71e-06	0.00446774	0.000975927	10.1	0.218748	0.0523787	0.00339534	0.000368106	3.71e-06	0.000251	3.71e-06	0.000128392	0.0380211	0.00119	0.000474234	0.000256042	0.256673	2e-05	3.71e-06	3.71e-06	0.166	0.157368	4.51135	0.00138856	0.00209657	0.00764	0.00202904	0.642
42 d-1	N-dep Day 42	0.0363592	3.97e-05	3.97e-05	0.000912949	0.0586748	0.00160361	0.00260389	3.97e-05	3.97e-05	0.00160361	3.97e-05	3.97e-05	3.97e-05	0.00150041	0.000468382	0.00804189	0.00791	3.97e-05	3.97e-05	0.0096455	0.00470764	0.193752	0.00537449	3.97e-05	0.030167	0.00817684	3.97e-05	3.97e-05	3.97e-05	0.000516014	0.000357241	3.97e-05	0.000571585	0.000547769	0.00042075	0.00018259	3.97e-05	3.97e-05	0.0130433	0.15024	0.192624	0.0105029	3.97e-05	0.00112729	3.97e-05	0.00742
42 d-2	N-dep Day 42	0.0192724	0.000176628	1.67e-05	0.00033326	0.024	0.00140302	0.00244279	1.67e-05	0.000169962	0.000433237	1.67e-05	1.67e-05	1.67e-05	0.00232948	0.000149967	0.00188958	0.00296601	1.67e-05	1.67e-05	0.00446901	0.00823484	0.970752	0.0356221	1.67e-05	0.00745501	0.00101311	1.67e-05	1.67e-05	1.67e-05	9.33e-05	0.000149967	1.67e-05	0.0004499	0.000313264	0.00270273	1.67e-05	1.67e-05	1.67e-05	0.025651	0.16347	1.01393	0.00455899	1.67e-05	0.00172295	0.000703178	0.00779
42 d-3	N-dep Day 42	0.0113941	8.26e-05	1.06e-05	0.000201196	0.0286376	0.000154603	0.00070101	1.06e-05	1.06e-05	0.0002372	4.02e-05	1.06e-05	1.06e-05	0.00235505	0.000400275	0.000993274	0.00114	1.06e-05	1.06e-05	0.00226399	0.00930374	0.411461	0.015867	1.06e-05	0.00271085	0.000948799	1.06e-05	1.06e-05	1.06e-05	0.000220257	6.78e-05	4.02e-05	0.000455339	0.000150368	0.00227246	0.000124953	1.06e-05	1.06e-05	0.0130036	0.125674	0.44541	0.00218986	1.06e-05	0.000927621	0.000135543	0.00547
42 d-4	N-dep Day 42	0.00854134	7.83e-05	7.25e-06	0.000316024	0.00906467	0.00037401	0.0010336	7.25e-06	7.25e-06	0.000273984	0.000213099	7.25e-06	6.96e-05	0.00103505	4.93e-05	0.000945172	0.00119	7.25e-06	7.25e-06	0.00222521	0.0045664	0.345952	0.0128468	7.25e-06	0.00208605	0.000653793	7.25e-06	7.25e-06	7.25e-06	9.86e-05	0.000118871	4.2e-05	0.000392855	0.000153663	0.00091183	5.36e-05	7.25e-06	7.25e-06	0.0107564	0.0589935	0.430971	0.00231944	7.25e-06	0.000211649	0.000491432	0.00316

## Sheet: Fig.2c and Sup. Fig.4
Sample	Class	Alanine	Asparagine	Aspartic acid	Glutamic acid	Glycine	Isoleucine	Leucine	Lysine	Phenylalanine	Serine	Threonine	Tryptophan	Tyrosine	Valine	Ornithine	Putrescine	Pyroglutamic acid	Spermidine	Taurine	Urea	Fructose	Glucose	Maltose	Maltotriose	Ribose	Sucrose	Fructose 6-phosphate	Glucose-6-phosphate	Ribulose 5-phosphate	3-Phosphoglyceric acid	Citric acid	Fumaric acid	Malic acid	Succinic acid	Gluconic acid	Adenine	Adenosine	Inosine	Conduritol epoxide	Myo inositol	Scyllo inositol	Sorbitol	Dehydroascorbic acid	Nicotinic acid (Vitamine B3)	Threonic acid	Phosphoric acid
05 d-1	P-dep Day 05	0.097282	5.94e-05	0.0201126	0.0676838	0.299	0.0313	0.00622871	0.000273	0.000666	0.0207901	0.00675174	5.94e-05	5.94e-05	0.0217411	5.94e-05	5.94e-05	0.225957	5.94e-05	5.94e-05	0.0116491	0.00102227	0.617	0.227003	5.94e-05	0.00244	0.00382757	5.94e-05	5.94e-05	5.94e-05	0.0013551	0.0263888	0.0147	0.0044338	0.00234171	0.0374436	5.94e-05	5.94e-05	5.94e-05	0.475	0.0943341	4.28	0.0172122	0.0164157	0.00590777	0.0101276	0.143
05 d-2	P-dep Day 05	0.0907478	4.79e-05	4.79e-05	0.0202567	0.270364	0.0379	0.00431402	4.79e-05	4.79e-05	0.00551236	0.00643268	4.79e-05	4.79e-05	0.016863	4.79e-05	4.79e-05	0.138633	4.79e-05	4.79e-05	0.00791862	0.000651896	0.325	0.140273	4.79e-05	0.00133255	0.00563698	4.79e-05	4.79e-05	4.79e-05	0.000805283	4.79e-05	0.0109	0.00143801	0.00334576	0.0109864	4.79e-05	4.79e-05	4.79e-05	0.414	0.0837111	3.94	0.0178792	0.0116958	0.00394972	0.00775565	0.0602
05 d-3	P-dep Day 05	0.151943	8.65e-05	8.65e-05	0.101105	0.531	0.0361	0.0119314	8.65e-05	0.000329	0.0120351	0.0086805	8.65e-05	8.65e-05	0.0404629	8.65e-05	0.00782	0.189899	8.65e-05	0.000933759	0.0204562	0.000933759	0.697	0.361347	8.65e-05	0.0008473	0.00451317	8.65e-05	8.65e-05	8.65e-05	0.00183293	0.0264911	0.0153	0.00408087	0.00587922	0.032059	8.65e-05	8.65e-05	8.65e-05	0.712	0.113936	5.12	0.0174129	0.0475698	0.009303	0.0155972	0.149
05 d-4	P-dep Day 05	0.137941	0.000104059	0.00185225	0.0729247	0.820985	0.0291782	0.00986481	0.000104059	0.000104059	0.00938614	0.00990643	0.000104059	0.000104059	0.0378567	0.000104059	0.00135277	0.095235	0.000104059	0.000104059	0.00996887	0.00110303	0.247161	0.175985	0.000104059	0.00260148	0.000104059	0.000104059	0.000104059	0.000104059	0.000104059	0.00849123	0.0146515	0.00470348	0.00611868	0.0421023	0.000104059	0.000104059	0.000104059	0.631993	0.105807	4.54158	0.0194383	0.0310929	0.00830392	0.0334862	0.0897823
14 d-1	P-dep Day 14	0.105453	5.99e-05	0.0140221	0.210871	0.393254	0.0579461	0.00612418	5.99e-05	0.000551297	0.0371047	0.0142139	5.99e-05	5.99e-05	0.0217283	0.00945593	5.99e-05	0.195758	0.00361938	5.99e-05	0.0413472	5.99e-05	1.05444	2.21954	0.000539312	0.00337969	0.00389503	5.99e-05	5.99e-05	5.99e-05	0.00081496	0.860957	0.0112536	0.00715487	0.00220519	0.0759351	5.99e-05	5.99e-05	5.99e-05	0.0228069	0.173287	3.39908	0.0119368	0.00687922	0.0200504	0.0144895	0.0599835
14 d-2	P-dep Day 14	0.104031	5.02e-05	0.0434465	0.19867	0.371603	0.0336635	0.00580959	5.02e-05	0.00343157	0.0127731	0.0130239	5.02e-05	5.02e-05	0.0178602	0.00377272	0.000692335	0.0962647	0.00299008	5.02e-05	0.0140173	5.02e-05	0.159107	1.12983	0.000722437	0.00360215	0.00315063	5.02e-05	5.02e-05	5.02e-05	0.00118399	0.28181	0.00872944	0.00492662	0.00248839	0.0585073	5.02e-05	5.02e-05	5.02e-05	0.0112279	0.125915	2.36106	0.00871941	0.0193854	0.0140474	0.0115389	0.069384
14 d-3	P-dep Day 14	0.121727	6.12e-05	0.0239266	0.297295	0.639468	0.0543308	0.00675921	6.12e-05	0.00536329	0.0323144	0.0101878	0.0018245	0.000232654	0.0252736	0.0264368	0.00105307	0.189564	0.0219185	6.12e-05	0.030845	6.12e-05	0.717358	1.89334	0.0270491	0.00406532	0.00580411	6.12e-05	6.12e-05	6.12e-05	0.000330614	1.41304	0.00979596	0.0119266	0.00329389	0.0840004	6.12e-05	6.12e-05	6.12e-05	0.0222981	0.183993	3.23874	0.00705309	0.0086082	0.0268287	0.0146327	0.134866
14 d-4	P-dep Day 14	0.171145	0.000402479	0.0680921	0.437622	0.565	0.0645	0.00905577	0.00393	0.00498	0.0258867	0.017087	0.0119	9.15e-05	0.0379428	0.367737	0.00086	0.277	0.0721	9.15e-05	0.0271	9.15e-05	0.549	2.96914	0.00667749	0.00265	0.0043175	9.15e-05	9.15e-05	9.15e-05	0.00186604	2.75164	0.0244	0.0176725	0.00151844	0.1	0.00137209	9.15e-05	9.15e-05	0.027	0.22601	3.85	0.00689702	0.0160626	0.0372842	0.0229962	0.258
26 d-1	P-dep Day 26	0.0412984	3.07e-05	0.0100993	0.172527	0.254628	0.0226022	0.00302916	0.0063036	0.00134902	0.00829034	0.00420036	0.00464799	3.07e-05	0.0109087	0.192284	0.00120185	0.10572	0.0266432	3.07e-05	0.0330694	0.000895259	1.48219	0.799055	0.00277162	0.0027103	0.0130487	3.07e-05	3.07e-05	3.07e-05	0.000380178	1.60045	0.0106634	0.0111233	0.00220749	0.0422611	3.07e-05	3.07e-05	3.07e-05	0.0286238	0.142138	2.76904	0.00890967	0.0033051	0.0240371	0.00496072	0.0596512
26 d-2	P-dep Day 26	0.0803394	0.000205893	0.0360827	0.338179	0.619532	0.0348474	0.00563117	0.0182833	0.00549734	0.0198172	0.00380902	0.00910047	5.15e-05	0.0208775	0.391516	0.0019148	0.325136	0.0500732	5.15e-05	0.0546852	5.15e-05	2.65818	1.63521	0.00389138	0.00475613	0.0073092	5.15e-05	5.15e-05	5.15e-05	5.15e-05	3.85021	0.0273941	0.0268896	0.00387079	0.0752436	0.00108094	0.00044267	0.000586795	0.0461612	0.254134	4.90627	0.00974903	0.00386049	0.044164	0.0100167	0.199809
26 d-3	P-dep Day 26	0.0798552	0.000534074	0.0333129	0.420806	0.45285	0.0399666	0.00545201	0.0166008	0.00379415	0.0185813	0.00915715	0.00782196	5.56e-05	0.0230987	0.444506	0.000500695	0.240845	0.0464645	5.56e-05	0.0588817	0.00261474	2.06282	1.59555	0.00153546	0.00372739	0.0711654	5.56e-05	5.56e-05	5.56e-05	0.000600833	4.59351	0.0368511	0.0356828	0.00471766	0.0997829	5.56e-05	0.000600833	5.56e-05	0.05847	0.216233	4.48175	0.0194826	0.00332684	0.0423365	0.0111933	0.267771
26 d-4	P-dep Day 26	0.0626026	0.000866711	0.0465339	0.356088	0.360375	0.0345687	0.00415714	0.0239688	0.00323674	0.0188682	0.00714845	0.00799982	0.00693369	0.0177177	0.667513	0.00111215	0.272653	0.0390327	3.84e-05	0.0370078	3.84e-05	2.01301	1.52391	0.00848303	0.0043719	0.00279955	3.84e-05	0.0027612	3.84e-05	0.000713311	5.17261	0.0478225	0.0384804	0.00510823	0.0848379	0.00388869	0.000751661	3.84e-05	0.0397076	0.224524	4.50442	0.00890488	0.00375063	0.0347221	0.00846002	0.35753
33 d-1	P-dep Day 33	0.0320984	0.00123912	0.0280485	0.209301	0.48758	0.0200239	0.00378862	0.0181355	0.00209423	0.0112867	0.00321063	0.00334523	0.00209027	0.0124189	0.25712	0.000720511	0.137938	0.0154474	1.98e-05	0.0407326	1.98e-05	0.982932	0.959056	0.00449726	0.00266035	0.00247824	0.000874907	0.00159938	1.98e-05	0.000114807	4.92556	0.0272923	0.0429377	0.00353922	0.0455229	0.00519006	0.000273161	0.00162709	0.0399686	0.135611	3.61528	0.00302852	0.00130642	0.0300319	0.00557011	0.116291
33 d-2	P-dep Day 33	0.0167993	0.000154863	0.00806636	0.046261	0.179792	0.0137371	0.00078509	0.0029249	0.00077701	0.00511857	0.00215462	0.0011231	0.00117696	0.00233103	0.0142609	0.000171023	0.152361	0.00285487	3.23e-05	0.0254084	0.000277407	0.506997	0.683385	0.0020442	0.00181931	0.000222195	0.000731224	0.00202938	6.73e-06	2.69e-05	1.86493	0.0137128	0.0126288	0.00179237	0.046661	0.000366285	0.00044843	6.73e-06	0.0193256	0.0709947	2.20887	0.00199841	0.000510376	0.0176692	0.00455971	0.327362
33 d-3	P-dep Day 33	0.0364902	0.000521503	0.0259728	0.190863	0.39642	0.0212968	0.00313151	0.0161616	0.00233304	0.0118299	0.00343593	0.00405475	0.00187641	0.00997094	0.273802	0.00070116	0.139883	0.00991854	1.25e-05	0.0269635	0.000369294	1.27711	1.15109	0.00268986	0.00303669	0.00201615	0.000551446	0.00219331	1.25e-05	0.00021958	3.46911	0.0272379	0.0308685	0.00314399	0.0547428	0.00243534	0.000461617	1.25e-05	0.031098	0.128187	3.51025	0.00264494	0.00112535	0.027969	0.00541215	0.303425
33 d-4	P-dep Day 33	0.0237846	0.0003645	0.0107967	0.0869017	0.266106	0.0103882	0.00252217	0.00797081	0.000848404	0.00670554	0.00303331	0.00270861	1.05e-05	0.00577962	0.273737	0.000886111	0.0923902	0.0106794	1.05e-05	0.0103003	0.000251379	0.487755	0.794789	0.000406396	0.00173033	0.000984568	0.00023462	0.00124014	1.05e-05	9.22e-05	2.0029	0.0142469	0.0164737	0.00246142	0.0455373	0.000563508	0.000446198	1.05e-05	0.0209776	0.0856071	2.44371	0.00177222	0.000825361	0.0165407	0.0050213	0.202982
42 d-1	P-dep Day 42	0.0172735	1.68e-05	1.68e-05	0.00181932	0.115137	0.00267527	0.000926443	1.68e-05	0.000231611	0.00232282	0.000466578	1.68e-05	1.68e-05	0.000741826	9.06e-05	0.00190995	0.00892876	1.68e-05	1.68e-05	0.00373598	0.00079889	0.0511591	0.0847629	1.68e-05	0.00245037	0.00101707	1.68e-05	1.68e-05	1.68e-05	1.68e-05	0.000285318	6.71e-05	0.000245038	0.000181261	0.000221541	1.68e-05	1.68e-05	1.68e-05	0.0105836	0.0569192	0.448177	0.00296059	1.68e-05	0.000755253	0.00240338	0.00245709
42 d-2	P-dep Day 42	0.0351175	7.27e-05	1.52e-05	0.00130626	0.149732	0.00190635	0.00164874	1.52e-05	0.000239431	0.00668891	0.00163055	1.52e-05	1.52e-05	0.000988031	6.06e-05	0.00234279	0.0172542	1.52e-05	1.52e-05	0.00712231	0.0106744	0.0494622	0.0902775	1.52e-05	0.00257312	0.0341477	1.52e-05	1.52e-05	1.52e-05	0.000139415	1.52e-05	0.000357631	0.000527354	0.000484923	0.00146083	1.52e-05	1.52e-05	1.52e-05	0.0116957	0.0875256	0.472539	0.00603123	1.52e-05	0.00219731	0.00272769	0.0042552
42 d-3	P-dep Day 42	0.0361362	0.000341058	2.66e-05	0.000873961	0.200388	0.0021849	0.00257392	2.66e-05	2.66e-05	0.00232879	0.000778038	2.66e-05	2.66e-05	0.00269649	0.000522245	0.00313347	0.0140953	2.66e-05	2.66e-05	0.00924587	0.00601648	0.123356	0.185285	2.66e-05	0.00437513	0.0500929	2.66e-05	2.66e-05	2.66e-05	0.000314413	0.000484942	2.66e-05	0.000325071	0.000447639	0.00237142	0.00027711	2.66e-05	2.66e-05	0.0195362	0.138699	0.91622	0.0120116	2.66e-05	0.00257392	0.00372499	0.00572338
42 d-4	P-dep Day 42	0.0293891	1.93e-05	1.93e-05	0.000362258	0.232323	0.00408889	0.00154538	1.93e-05	8.86e-05	0.00095189	0.00027362	1.93e-05	0.000184983	0.00107136	0.000181129	0.00144518	0.0187218	1.93e-05	1.93e-05	0.00679812	0.00284411	0.160056	0.231271	1.93e-05	0.00333354	0.00264371	1.93e-05	1.93e-05	1.93e-05	0.000131029	1.93e-05	0.000897937	0.0010598	0.000535679	0.000612755	1.93e-05	1.93e-05	1.93e-05	0.0234774	0.0997712	1.2115	0.00691373	1.93e-05	0.00218511	0.00528742	0.00770376

## Sheet: Fig.3a
Raw data are available from sheet "Fig.2a,b,c"			Mean value of relative abundance of each metabolite																Numbers represent p-value. Plain and bold numbers indicate p-value obtained from t-tests for parametric data and Welch’s t-tests for non-parametric data, respectively. Yellow-coded p-value indicate significant difference after FDR adjustment at a significance threshold of 0.05 (q < 0.05).
			NP-replete					N-depleted					P-depleted						NP-replete exp.: day 5 early stat.: day 14,26,33 late stat.: day 42, 47 decline: day 54, 61, 68, 75				N-depleted exp.: day 5 early stat.: day 14 late stat.: day 26, 33 decline: day 42				P-depleted exp.: day 5 early stat.: day 14 late stat.: day 26, 33 decline: day 42
	Growth phase		Exponential	Early stationary	Late stationary	decline		Exponential	Early stationary	Late stationary	decline		Exponential	Early stationary	Late stationary	decline			late stat. vs exp.	late stat. vs early stat.	late stat. vs decline		late stat. vs exp.	late stat. vs early stat.	late stat. vs decline		late stat. vs exp.	late stat. vs early stat.	late stat. vs decline
	Date		5 d	14-33 d	42,47 d	54-75 d		5 d	14d	26, 33d	42d		5 d	14d	26, 33d	42d
	Amino acids	Alanine	0.0369995	0.102849	0.016552	0.0293943		0.0656312	0.0395597	0.0187661	0.0188917		0.119478	0.125589	0.0466585	0.0294791		Alanine	0.0651728	0.0131673	0.054017		0.028436	0.0001572	0.985623		0.0011315	0.0007234	0.21426
		Asparagine	2.7625e-05	0.0109218	2.25887e-05	1.81819e-05		4.6025e-05	4.845e-05	6.00991e-05	9.4307e-05		7.44647e-05	0.000143445	0.000489671	0.000112464		Asparagine	0.482579	0.0158997	0.509191		0.346959	0.604614	0.24678		0.0220514	0.135909	0.105415
		Aspartic acid	0.000294714	0.0554132	0.000976469	0.000112135		0.00524491	0.000170028	0.000306285	1.85625e-05		0.0055248	0.0373718	0.0248642	1.9475e-05		Aspartic acid	0.189766	0.0008482	0.105084		0.412407	0.598951	0.109195		0.0342808	0.271722	0.0015449
		Glutamic acid	0.00695055	0.572685	0.00360322	0.00201492		0.0345619	0.00133131	0.000609752	0.000440857		0.0654926	0.286115	0.227616	0.00109045		Glutamic acid	0.313061	0.0011175	0.447929		0.176106	0.14757	0.602062		0.0106331	0.467331	0.0019115
		Glycine	0.088973	0.462848	0.0214875	0.0789747		0.212	0.0296197	0.0184458	0.0300943		0.480337	0.492331	0.37716	0.174395		Glycine	0.0273525	0.238466	0.0398299		0.0491089	0.0483529	0.34675		0.381811	0.207703	0.0227887
		Isoleucine	0.00616189	0.0249491	0.00967	0.00512766		0.015565	0.01855	0.0118742	0.000883813		0.0336195	0.0526101	0.0246789	0.00271385		Isoleucine	0.0152663	0.0058286	0.0008068		0.450829	0.0054013	6e-06		0.143491	0.0026956	0.0006041
		Leucine	0.00200033	0.023643	0.00966105	0.0065063		0.00497711	0.01107	0.0346825	0.00169532		0.00808473	0.00693719	0.00356211	0.00167362		Leucine	0.0009223	0.0072874	0.151848		0.000708	0.012006	0.000391		0.0094354	0.0051845	0.0487719
		Lysine	2.7625e-05	0.0309488	2.06813e-05	1.69394e-05		4.6025e-05	1.115e-05	2.439e-05	1.85625e-05		0.000127865	0.00102533	0.0137937	1.9475e-05		Lysine	0.60473	0.0029817	0.661622		0.0466595	0.077476	0.59093		0.0010525	0.0067369	0.0010069
		Phenylalanine	2.7625e-05	0.00294027	0.000326238	0.00017128		0.000188975	3.37e-05	4.48887e-05	5.6878e-05		0.00028674	0.00358154	0.00249124	0.00014656		Phenylalanine	0.0625804	8.9e-06	0.301913		0.392871	0.677608	0.743437		0.0060231	0.3484	0.004575
		Serine	0.00318702	0.0137689	0.00220649	0.00323658		0.00834168	0.00185799	0.00120543	0.000637009		0.0119309	0.0270197	0.0125622	0.0030731		Serine	0.447861	5.29e-05	0.246789		0.138252	0.250511	0.266114		0.8679	0.0108815	0.0121681
		Threonine	0.00230157	0.00605079	0.000657612	0.00155361		0.00495336	0.00112222	0.000504431	7.74247e-05		0.00794284	0.0136282	0.00451868	0.000787197		Threonine	0.0321715	0.0005089	0.054708		0.0396268	0.103752	0.0003917		0.0285105	0.0001573	0.0026704
		Tryptophan	2.7625e-05	0.00497702	3.52125e-06	1.69394e-05		4.6025e-05	1.115e-05	8.28375e-06	1.85625e-05		7.44647e-05	0.00345865	0.00510024	1.9475e-05		Tryptophan	0.0221466	0.0016723	0.0060439		5e-07	0.144484	0.256134		0.0016558	0.511164	0.0015583
		Tyrosine	2.7625e-05	0.0126674	8.795e-06	2.50756e-05		4.6025e-05	1.9075e-05	6.4125e-06	3.415e-05		7.44647e-05	0.000108564	0.0015282	6.08958e-05		Tyrosine	0.0598882	0.0042415	0.149575		0	0.210516	0.12948		0.123735	0.131541	0.120981
		Valine	0.00748396	0.00908567	0.002148	0.00434597		0.0181947	0.00371625	0.00493838	0.001805		0.0292309	0.0257012	0.0128879	0.00137443		Valine	0.0660101	0.0007862	0.0643947		0.0254847	0.307853	0.0187029		0.0126716	0.0216944	0.0026227
	Amino acid derivatives and amines	Ornithine	4.92613e-05	0.679314	0.000123844	0.000131787		0.000151403	8.9691e-05	0.000410793	0.000266981		7.44647e-05	0.101851	0.314342	0.000213643		Ornithine	0.451228	0.0032681	0.936126		0.498043	0.24113	0.704175		0.0024266	0.0948031	0.0024325
		Pyroglutamic acid	0.0295115	0.151242	0.0055986	0.00694945		0.0985654	0.00451823	0.00406439	0.0033015		0.162431	0.189647	0.183366	0.01475		Pyroglutamic acid	9.5e-06	0.0014076	0.611834		0.125817	0.815886	0.720938		0.669551	0.902755	0.0007913
		Taurine	5.35867e-05	0.0264566	1.06138e-05	2.92981e-05		4.6025e-05	1.115e-05	1.52363e-05	1.85625e-05		0.00028628	6.57e-05	3.14125e-05	1.9475e-05		Taurine	0.20885	0.012156	0.106054		0.0351016	0.648786	0.80869		0.323416	0.008402	0.202706
		Urea	0.00530295	0.0319232	0.00727212	0.0179203		0.00866646	0.00643317	0.0044215	0.00465093		0.0124982	0.0283274	0.0358811	0.00672557		Urea	0.1774	0.0013467	0.020245		0.0012963	0.0836447	0.880052		0.0185672	0.418932	0.00111
		Putrescine	0.000314118	0.00243022	0.000610311	0.00362144		0.000814979	5.875e-05	0.000159506	0.00296748		0.00232002	0.000666325	0.000901039	0.00220785		Putrescine	0.185534	0.0001417	1.51e-05		0.121169	0.0273187	0.198199		0.501718	0.459672	0.0046855
		Spermidine	2.7625e-05	0.00755141	3.52125e-06	1.69394e-05		4.6025e-05	1.115e-05	6.4125e-06	1.85625e-05		7.44647e-05	0.025157	0.0251392	1.9475e-05		Spermidine	0.0221466	0.0002562	0.0060439		0	0.0018735	0.19497		0.0058348	0.999035	0.0057709
	Sugars and derivatives	Fructose	0.00165319	0.000454716	0.000876708	0.0115537		0.000787807	0.000672196	0.00116115	0.00670315		0.000927738	6.57e-05	0.000564722	0.00508346		Fructose	0.641348	0.320499	0.0009675		0.527537	0.170755	0.016319		0.295102	0.151122	0.125394
		Glucose	0.0966668	0.0879029	4.75125	0.204316		0.26925	6.3	12.3875	0.480479		0.47154	0.619976	1.43387	0.0960085		Glucose	9.5e-06	9.6e-06	1.03e-05		1.06e-05	0.0042814	1.11e-05		0.0385838	0.0793181	0.0017509
		Maltose	0.0314413	0.0167962	0.110222	0.0499143		0.0989815	0.11062	0.164016	0.0174276		0.226152	2.05296	1.14276	0.147899		Maltose	0.0002216	5.4e-06	0.0022771		0.159364	0.315317	0.0004968		0.0001912	0.0188537	0.0001269
		Maltotriose	2.7625e-05	0.000518412	0.00918912	2.08581e-05		4.6025e-05	0.236828	0.0734419	1.85625e-05		7.44647e-05	0.00874708	0.0032899	1.9475e-05		Maltotriose	0.0001039	0.0001347	0.0001034		0.0166031	0.490713	0.0165759		0.0076834	0.449552	0.0070727
		Sucrose	0.0013304	0.00155692	0.000740974	0.00238125		0.0169114	0.00208973	0.00704282	0.00269814		0.00352044	0.00429181	0.012503	0.0219753		Sucrose	0.474654	0.110351	0.0919732		0.491906	0.424159	0.49367		0.329472	0.367514	0.535424
		Fructose 6-phosphate	2.7625e-05	0.00110057	3.50126e-05	1.69394e-05		4.6025e-05	1.115e-05	8.53221e-05	1.85625e-05		7.44647e-05	6.57e-05	0.00032105	1.9475e-05		Fructose 6-phosphate	0.786154	0.0029079	0.508798		0.592275	0.324399	0.373681		0.0848685	0.0761334	0.0435879
		Glucose-6-phosphate	2.7625e-05	0.00547357	0.00016835	1.69394e-05		4.6025e-05	1.115e-05	0.000340157	1.85625e-05		7.44647e-05	6.57e-05	0.00124515	1.9475e-05		Glucose-6-phosphate	0.243418	0.0027352	0.212723		0.268575	0.220815	0.230412		0.0185886	0.0180036	0.0152168
		Ribose	0.00218288	0.00146555	0.00154136	0.0044548		0.00346238	0.00290005	0.00268639	0.0106047		0.00180533	0.00342429	0.00310155	0.00318304		Ribose	0.131977	0.806271	0.0059243		0.0668379	0.580321	0.318227		0.0689868	0.60359	0.901421
		Ribulose 5-phosphate	2.7625e-05	0.00141359	3.52125e-06	1.69394e-05		4.6025e-05	1.115e-05	6.4125e-06	1.85625e-05		7.44647e-05	6.57e-05	2.82163e-05	1.9475e-05		Ribulose 5-phosphate	0.0221466	0.0114155	0.0060439		0	0.0018735	0.19497		0.0050055	0.0081077	0.394292
	Polyols and alcohols	Conduritol epoxide	0.0252673	0.0383445	0.174125	0.0906211		0.1384	0.19035	0.158199	0.0156136		0.558248	0.0208332	0.0355415	0.0163232		Conduritol epoxide	5.41e-05	0.0001307	0.0100425		0.608857	0.414085	2.57e-05		0.004615	0.065966	0.0216633
		Myo-inositol	0.0356009	0.104674	0.147158	0.193613		0.0626071	0.176464	0.155745	0.124594		0.0994471	0.177301	0.157179	0.0957287		Myo-inositol	0.0006435	0.0961409	0.212265		0.0001334	0.234048	0.158281		0.0470096	0.598817	0.120432
		Scyllo-inositol	1.05175	3.24813	4.45622	2.74505		2.27758	7.71936	4.74313	0.520734		4.47039	3.21222	3.55495	0.76211		Scyllo-inositol	9.42e-05	0.109692	0.048915		0.0023065	7.12e-05	1e-06		0.125626	0.555597	0.0003959
		Sorbitol	0.0118176	0.00161402	0.00122875	0.00655111		0.016892	0.00398256	0.00308733	0.00489279		0.0179856	0.00865157	0.00706128	0.0069793		Sorbitol	0.0071751	0.392288	0.0179781		4.9e-05	0.420126	0.376781		0.0012243	0.630615	0.980982
	Organic acids	3-Phosphoglyceric acid	0.000427457	0.00324084	5.28755e-05	0.000243676		0.000457987	5.62302e-05	0.000107198	0.000232043		0.00102434	0.0010489	0.000274914	0.000150414		3-Phosphoglyceric acid	0.154717	0.0441727	0.071343		0.0576447	0.224551	0.299193		0.135013	0.0923953	0.397157
		Citric acid	8.34287e-05	0.217249	0.0324154	0.000711482		0.00635285	0.000637494	0.0800708	0.00017347		0.0153548	1.32686	3.43491	0.00020119		Citric acid	0.11896	0.0166256	0.125124		0.164396	0.136894	0.134948		0.0002802	0.028039	0.0002729
		Fumaric acid	0.0026725	0.0211696	0.000900125	0.000478722		0.00709	0.000635625	0.00113839	3.465e-05		0.0138879	0.0135448	0.0256526	0.000337317		Fumaric acid	0.0667836	0.0036599	0.101498		0.211146	0.212032	0.0023578		0.0345759	0.111451	0.0007646
		Gluconic acid	0.00191276	0.0812311	0.116951	0.0174752		0.0127075	0.119406	0.214411	0.00157694		0.0306478	0.0796107	0.0618237	0.00116664		Gluconic acid	6.2e-05	0.198216	8.29e-05		0.0026877	0.0731491	0.0021024		0.0276749	0.188618	0.0001001
		Malic acid	0.000578016	0.0150205	0.000387117	0.000320726		0.00192312	0.000194481	0.000520592	0.00046742		0.00366404	0.0104201	0.0268856	0.000539315		Malic acid	0.344336	0.0056204	0.562899		0.345544	0.0391119	0.700933		0.0009384	0.0305449	0.0004881
		Succinic acid	0.000964755	0.00309677	0.000379275	0.000491625		0.00150803	0.000168523	0.00029781	0.000291266		0.00442134	0.00237648	0.00335514	0.000412375		Succinic acid	0.164278	0.0005042	0.372596		0.195179	0.213378	0.954593		0.249948	0.166194	0.0001698
	Nucleic acids and their derivatives	Adenine	2.7625e-05	0.00538817	3.52125e-06	4.78431e-05		4.6025e-05	1.115e-05	1.076e-05	9.44607e-05		7.44647e-05	0.000385846	0.00170139	8.21025e-05		Adenine	0.0221466	0.0021521	0.0291322		8.2e-06	0.880262	0.108318		0.0498302	0.226235	0.0508106
		Adenosine	2.7625e-05	0.000439868	0.000110201	1.69394e-05		4.6025e-05	1.115e-05	1.96475e-05	1.85625e-05		7.44647e-05	6.57e-05	0.000431909	1.9475e-05		Adenosine	0.112011	0.018811	0.0787802		0.0270631	0.25598	0.924044		0.0019696	0.0017741	0.0009324
		Inosine	2.7625e-05	0.000107436	3.52125e-06	1.69394e-05		4.6025e-05	1.115e-05	9.30875e-06	1.85625e-05		7.44647e-05	6.57e-05	0.000296039	1.9475e-05		Inosine	0.0221466	0.146249	0.0060439		9e-06	0.513257	0.169472		0.310711	0.293074	0.214306
	Vitamines	Dehydroascorbic acid	0.00523582	0.00413222	0.000877946	1.69394e-05		0.0106287	0.00577639	0.00254623	1.85625e-05		0.0266936	0.0127338	0.00225132	1.9475e-05		Dehydroascorbic acid	0.112333	0.0034116	0.0060855		0.0577277	0.0013913	0.00098		0.0564321	0.0370242	0.0031108
		Nicotinic acid	0.00158567	0.0104563	0.00291668	0.00145317		0.00341	0.00259111	0.0060147	0.000997379		0.0068661	0.0245527	0.0296838	0.0019279		Nicotinic acid	0.03571	0.0023057	0.0058657		0.180756	0.0815919	0.0037294		0.000292	0.431523	0.0001165
		Threonic acid	0.00471506	0.0219608	0.0124708	0.00770887		0.0103874	0.00832556	0.00210897	0.000342463		0.0167417	0.0159143	0.00689925	0.00353587		Threonic acid	0.0004972	0.002992	0.031865		0.0191986	0.0072302	0.0008547		0.18894	0.0017043	0.0373114
	Others	Phosphoric acid	0.0274538	2.21316	0.110863	0.0209343		0.067	0.051125	0.492759	0.00596		0.110496	0.130558	0.229353	0.00503486		Phosphoric acid	0.0844731	0.0008601	0.0670135		0.126135	0.113886	0.0866448		0.0572528	0.139738	0.0004972

## Sheet: Fig.3b
Raw data are available from sheet "Fig.2a,b,c"			Mean value of relative abundance of each metabolite																Numbers represent p-value. Plain and bold numbers indicate p-value obtained from t-tests for parametric data and Welch’s t-tests for non-parametric data, respectively. Yellow-coded p-value indicate significant difference after FDR adjustment at a significance threshold of 0.05 (q < 0.05).
			NP-replete					N-depleted					P-depleted						Day 5 NP-rep:exp. N-dep: exp. P-dep: exp.				Day 14 NP-rep: early stat. N-dep: early stat. P-dep: early stat.				Day 26 NP-rep: early stat. N-dep: late stat. P-dep: late stat.				Day 33 NP-rep: early stat. N-dep: late stat. P-dep: late stat.				Day 42 NP-rep: late stat. N-dep: decline P-dep: decline
	Growth phase		Exponential	Early stationary	Late stationary	decline		Exponential	Early stationary	Late stationary	decline		Exponential	Early stationary	Late stationary	decline			NP-rep vs N-dep	NP-rep vs P-dep	N-dep vs P-dep		NP-rep vs N-dep	NP-rep vs P-dep	N-dep vs P-dep		NP-rep vs N-dep	NP-rep vs P-dep	N-dep vs P-dep		NP-rep vs N-dep	NP-rep vs P-dep	N-dep vs P-dep		NP-rep vs N-dep	NP-rep vs P-dep	N-dep vs P-dep
	Date		5 d	14-33 d	42,47 d	54-75 d		5 d	14d	26, 33d	42d		5 d	14d	26, 33d	42d
	Amino acids	Alanine	0.0369995	0.102849	0.016552	0.0293943		0.0656312	0.0395597	0.0187661	0.0188917		0.119478	0.125589	0.0466585	0.0294791		Alanine	0.087539	0.002609	0.0312385		0.148119	0.505024	0.0099095		2.5e-06	0.015699	0.002454		0.206097	0.992069	0.176964		0.609635	0.0243505	0.213188
		Asparagine	2.7625e-05	0.0109218	2.25887e-05	1.81819e-05		4.6025e-05	4.845e-05	6.00991e-05	9.4307e-05		7.44647e-05	0.000143445	0.000489671	0.000112464		Asparagine	0.0291265	0.0151213	0.0741804		0.222936	0.225134	0.353392		0.0289603	0.030491	0.166325		0.179448	0.311799	0.112345		0.0995731	0.344964	0.833242
		Aspartic acid	0.000294714	0.0554132	0.000976469	0.000112135		0.00524491	0.000170028	0.000306285	1.85625e-05		0.0055248	0.0373718	0.0248642	1.9475e-05		Aspartic acid	0.411396	0.362478	0.969968		0.0545753	0.258343	0.0524778		0.0016928	0.0027191	0.0266185		0.0722063	0.359007	0.0400144		0.183751	0.183945	0.909935
		Glutamic acid	0.00695055	0.572685	0.00360322	0.00201492		0.0345619	0.00133131	0.000609752	0.000440857		0.0654926	0.286115	0.227616	0.00109045		Glutamic acid	0.247356	0.0383958	0.27134		0.0889678	0.285442	0.0140241		0.0015687	0.00069	0.0089327		0.0545775	0.944725	0.0440747		0.263164	0.316554	0.112102
		Glycine	0.088973	0.462848	0.0214875	0.0789747		0.212	0.0296197	0.0184458	0.0300943		0.480337	0.492331	0.37716	0.174395		Glycine	0.0978118	0.053436	0.106187		0.330441	0.527396	0.0055611		4e-06	0.0286289	0.0133221		0.157576	0.0219614	0.0198406		0.249987	0.0086761	0.0021312
		Isoleucine	0.00616189	0.0249491	0.00967	0.00512766		0.015565	0.01855	0.0118742	0.000883813		0.0336195	0.0526101	0.0246789	0.00271385		Isoleucine	0.0770089	2.84e-05	0.0083293		0.0097879	0.202071	0.011814		0.0004955	0.206952	0.0024392		0.0663359	0.0233632	0.142173		3.5e-06	4.22e-05	0.0233655
		Leucine	0.00200033	0.023643	0.00966105	0.0065063		0.00497711	0.01107	0.0346825	0.00169532		0.00808473	0.00693719	0.00356211	0.00167362		Leucine	0.0146362	0.0145561	0.14773		0.0198417	0.0276139	0.0955561		0.319478	1e-07	0.0046865		0.0383564	0.0811389	0.0306265		0.0010168	0.0005143	0.971915
		Lysine	2.7625e-05	0.0309488	2.06813e-05	1.69394e-05		4.6025e-05	1.115e-05	2.439e-05	1.85625e-05		0.000127865	0.00102533	0.0137937	1.9475e-05		Lysine	0.0291265	0.136931	0.19866		0.0572468	0.060571	0.371842		0.0325531	0.0488984	0.0215138		0.121881	0.118522	0.0505091		0.783418	0.813522	0.909935
		Phenylalanine	2.7625e-05	0.00294027	0.000326238	0.00017128		0.000188975	3.37e-05	4.48887e-05	5.6878e-05		0.00028674	0.00358154	0.00249124	0.00014656		Phenylalanine	0.345261	0.161768	0.644396		0.0261041	0.852818	0.0476215		0.002747	0.341676	0.0272998		0.001871	0.101611	0.0382148		0.160191	0.234062	0.21924
		Serine	0.00318702	0.0137689	0.00220649	0.00323658		0.00834168	0.00185799	0.00120543	0.000637009		0.0119309	0.0270197	0.0125622	0.0030731		Serine	0.216267	0.0435552	0.484097		0.0025671	0.136097	0.0170723		6.3e-06	0.606807	0.0093713		0.0101237	0.218319	0.0205793		0.0102746	0.526347	0.107805
		Threonine	0.00230157	0.00605079	0.000657612	0.00155361		0.00495336	0.00112222	0.000504431	7.74247e-05		0.00794284	0.0136282	0.00451868	0.000787197		Threonine	0.097236	0.0009376	0.0961594		0.023026	0.107161	0.0025289		0.0010814	0.447763	0.0215937		0.0266867	0.0392488	0.0021402		0.0113327	0.422563	0.0972444
		Tryptophan	2.7625e-05	0.00497702	3.52125e-06	1.69394e-05		4.6025e-05	1.115e-05	8.28375e-06	1.85625e-05		7.44647e-05	0.00345865	0.00510024	1.9475e-05		Tryptophan	0.0291265	0.0151213	0.0741804		0.0219382	0.176284	0.312269		0.0061274	0.185232	0.0045333		0.0295972	0.0354026	0.0207589		0.12107	0.0007783	0.909935
		Tyrosine	2.7625e-05	0.0126674	8.795e-06	2.50756e-05		4.6025e-05	1.9075e-05	6.4125e-06	3.415e-05		7.44647e-05	0.000108564	0.0015282	6.08958e-05		Tyrosine	0.0291265	0.0151213	0.0741804		0.0141169	0.0142452	0.123042		0.0024173	0.0072946	0.382166		0.137412	0.716731	0.0712519		0.101349	0.256186	0.561619
		Valine	0.00748396	0.00908567	0.002148	0.00434597		0.0181947	0.00371625	0.00493838	0.001805		0.0292309	0.0257012	0.0128879	0.00137443		Valine	0.0318163	0.0122521	0.152107		0.0277344	0.0619454	0.014431		0.0163875	0.0420102	0.0037666		0.30825	0.188544	0.389695		0.458401	0.878186	0.46479
	Amino acid derivatives and amines	Ornithine	4.92613e-05	0.679314	0.000123844	0.000131787		0.000151403	8.9691e-05	0.000410793	0.000266981		7.44647e-05	0.101851	0.314342	0.000213643		Ornithine	0.413374	0.370703	0.524784		0.0159874	0.0473552	0.334751		0.0059833	0.004148	0.0225833		0.0712036	0.811546	0.0490423		0.789832	0.981877	0.726623
		Pyroglutamic acid	0.0295115	0.151242	0.0055986	0.00694945		0.0985654	0.00451823	0.00406439	0.0033015		0.162431	0.189647	0.183366	0.01475		Pyroglutamic acid	0.221473	0.0181856	0.275662		0.0605712	0.929683	0.0152751		0.0060054	0.891934	0.0155494		0.0938677	0.0008655	0.0020002		0.0374343	0.0512485	0.0053464
		Taurine	5.35867e-05	0.0264566	1.06138e-05	2.92981e-05		4.6025e-05	1.115e-05	1.52363e-05	1.85625e-05		0.00028628	6.57e-05	3.14125e-05	1.9475e-05		Taurine	0.798074	0.361619	0.347454		0.170487	0.17093	0.0088457		0.0255016	0.0255606	0.0077876		0.185454	0.184686	0.877231		0.909351	0.83041	0.909935
		Urea	0.00530295	0.0319232	0.00727212	0.0179203		0.00866646	0.00643317	0.0044215	0.00465093		0.0124982	0.0283274	0.0358811	0.00672557		Urea	0.009483	0.0457849	0.259955		0.0781208	0.649641	0.0290879		0.0094743	0.879884	0.0070992		0.103942	0.189495	0.0364056		0.615363	0.551401	0.35748
		Putrescine	0.000314118	0.00243022	0.000610311	0.00362144		0.000814979	5.875e-05	0.000159506	0.00296748		0.00232002	0.000666325	0.000901039	0.00220785		Putrescine	0.198475	0.360037	0.479963		0.0142089	0.0244394	0.0659992		0.0017356	0.0022494	0.0364675		0.0824691	0.149226	0.0580773		0.223754	0.0135823	0.690142
		Spermidine	2.7625e-05	0.00755141	3.52125e-06	1.69394e-05		4.6025e-05	1.115e-05	6.4125e-06	1.85625e-05		7.44647e-05	0.025157	0.0251392	1.9475e-05		Spermidine	0.0291265	0.0151213	0.0741804		0.007615	0.448213	0.219536		0.0149507	0.001363	0.0043302		0.0660065	0.0295945	0.0332515		0.12107	0.0007783	0.909935
	Sugars and derivatives	Fructose	0.00165319	0.000454716	0.000876708	0.0115537		0.000787807	0.000672196	0.00116115	0.00670315		0.000927738	6.57e-05	0.000564722	0.00508346		Fructose	0.599065	0.656933	0.803138		0.406494	0.0451445	0.0030241		0.214029	0.443852	0.602941		0.0001488	0.132174	0.0011172		0.0132701	0.113507	0.536164
		Glucose	0.0966668	0.0879029	4.75125	0.204316		0.26925	6.3	12.3875	0.480479		0.47154	0.619976	1.43387	0.0960085		Glucose	0.314632	0.0398018	0.304164		0.0012215	0.0669914	4.67e-05		0.0001543	0.0038754	1.1e-06		0.0012321	0.0292122	0.0010337		6.13e-05	0.0010719	0.10685
		Maltose	0.0314413	0.0167962	0.110222	0.0499143		0.0989815	0.11062	0.164016	0.0174276		0.226152	2.05296	1.14276	0.147899		Maltose	0.102571	0.0253617	0.0747836		0.183167	0.0128922	0.0137172		3.48e-05	0.0061504	0.0075019		0.0084295	0.0031888	0.0007071		0.0004707	0.236289	0.0343277
		Maltotriose	2.7625e-05	0.000518412	0.00918912	2.08581e-05		4.6025e-05	0.236828	0.0734419	1.85625e-05		7.44647e-05	0.00874708	0.0032899	1.9475e-05		Maltotriose	0.0291265	0.0151213	0.0741804		0.337605	0.257431	0.353057		0.0022032	0.124467	0.0017627		0.186211	0.117306	0.193338		7.08e-05	7.15e-05	0.909935
		Sucrose	0.0013304	0.00155692	0.000740974	0.00238125		0.0169114	0.00208973	0.00704282	0.00269814		0.00352044	0.00429181	0.012503	0.0219753		Sucrose	0.412363	0.167649	0.474542		0.655514	0.0118459	0.0790862		0.407518	0.283186	0.627944		0.165341	0.123944	0.167118		0.391998	0.178968	0.208829
		Fructose 6-phosphate	2.7625e-05	0.00110057	3.50126e-05	1.69394e-05		4.6025e-05	1.115e-05	8.53221e-05	1.85625e-05		7.44647e-05	6.57e-05	0.00032105	1.9475e-05		Fructose 6-phosphate	0.0291265	0.0151213	0.0741804		0.127457	0.141738	0.0088457		0.0055669	0.005846	0.0077876		0.686438	0.137507	0.0665826		0.410893	0.417336	0.909935
		Glucose-6-phosphate	2.7625e-05	0.00547357	0.00016835	1.69394e-05		4.6025e-05	1.115e-05	0.000340157	1.85625e-05		7.44647e-05	6.57e-05	0.00124515	1.9475e-05		Glucose-6-phosphate	0.0291265	0.0151213	0.0741804		0.0900495	0.0920427	0.0088457		0.0028779	0.0003702	0.368967		0.859922	0.117277	0.0724371		0.267006	0.268204	0.909935
		Ribose	0.00218288	0.00146555	0.00154136	0.0044548		0.00346238	0.00290005	0.00268639	0.0106047		0.00180533	0.00342429	0.00310155	0.00318304		Ribose	0.0476634	0.54923	0.0195032		0.0447545	0.0074107	0.255739		0.0120806	0.0180768	0.0460096		0.0136541	0.0093977	0.492568		0.249321	0.0045419	0.344774
		Ribulose 5-phosphate	2.7625e-05	0.00141359	3.52125e-06	1.69394e-05		4.6025e-05	1.115e-05	6.4125e-06	1.85625e-05		7.44647e-05	6.57e-05	2.82163e-05	1.9475e-05		Ribulose 5-phosphate	0.0291265	0.0151213	0.0741804		0.0948436	0.0992092	0.0088457		0.0003816	0.0003912	0.0077876		0.0058389	0.0324349	0.0564343		0.12107	0.0007783	0.909935
	Polyols and alcohols	Conduritol epoxide	0.0252673	0.0383445	0.174125	0.0906211		0.1384	0.19035	0.158199	0.0156136		0.558248	0.0208332	0.0355415	0.0163232		Conduritol epoxide	0.0834672	0.0042261	0.0021804		0.0553078	0.0003541	0.0325295		0.0060511	0.692029	0.0223073		0.0005531	0.537418	0.0052621		5.7e-06	5.4e-06	0.882382
		Myo-inositol	0.0356009	0.104674	0.147158	0.193613		0.0626071	0.176464	0.155745	0.124594		0.0994471	0.177301	0.157179	0.0957287		Myo-inositol	0.0919636	0.0003368	0.0377818		0.219523	0.294464	0.974484		0.0002243	0.0326655	0.176838		0.0023841	0.0171255	0.145693		0.340838	0.919673	0.353927
		Scyllo-inositol	1.05175	3.24813	4.45622	2.74505		2.27758	7.71936	4.74313	0.520734		4.47039	3.21222	3.55495	0.76211		Scyllo-inositol	0.179086	1.84e-05	0.0259549		0.0085943	0.0440874	9.23e-05		0.0004714	0.268245	0.118714		0.0006538	0.0067957	0.0449362		5.4e-05	0.0001005	0.378235
		Sorbitol	0.0118176	0.00161402	0.00122875	0.00655111		0.016892	0.00398256	0.00308733	0.00489279		0.0179856	0.00865157	0.00706128	0.0069793		Sorbitol	0.109584	0.0119605	0.649068		0.0666553	0.0032974	0.008623		0.159467	0.0261836	0.0621762		8.13e-05	0.0084897	0.0420242		0.129282	0.0462804	0.469984
	Organic acids	3-Phosphoglyceric acid	0.000427457	0.00324084	5.28755e-05	0.000243676		0.000457987	5.62302e-05	0.000107198	0.000232043		0.00102434	0.0010489	0.000274914	0.000150414		3-Phosphoglyceric acid	0.899184	0.206206	0.196949		0.299476	0.42258	0.0538453		0.114645	0.127818	0.131609		0.303394	0.175186	0.431985		0.123699	0.126537	0.510018
		Citric acid	8.34287e-05	0.217249	0.0324154	0.000711482		0.00635285	0.000637494	0.0800708	0.00017347		0.0153548	1.32686	3.43491	0.00020119		Citric acid	0.348411	0.104595	0.341317		0.0731506	0.112849	0.0868353		0.0226913	0.0224763	0.0168828		0.337552	0.024339	0.0257003		0.265309	0.265527	0.838573
		Fumaric acid	0.0026725	0.0211696	0.000900125	0.000478722		0.00709	0.000635625	0.00113839	3.465e-05		0.0138879	0.0135448	0.0256526	0.000337317		Fumaric acid	0.325985	8.4e-05	0.130965		0.0963728	0.366099	0.0383056		0.0103452	0.538897	0.032056		0.233363	0.016104	0.0149595		0.060635	0.12834	0.228997
		Gluconic acid	0.00191276	0.0812311	0.116951	0.0174752		0.0127075	0.119406	0.214411	0.00157694		0.0306478	0.0796107	0.0618237	0.00116664		Gluconic acid	0.212227	0.0247536	0.11348		0.471328	0.143489	0.0130304		0.0134727	0.768363	0.014712		0.0601596	4.33e-05	0.0834985		0.0162392	0.0160825	0.590829
		Malic acid	0.000578016	0.0150205	0.000387117	0.000320726		0.00192312	0.000194481	0.000520592	0.00046742		0.00366404	0.0104201	0.0268856	0.000539315		Malic acid	0.364054	0.0075534	0.278943		0.149446	0.566684	0.036219		0.0084005	0.995432	0.0205808		0.0936101	0.0397957	0.0364844		0.756687	0.918947	0.724664
		Succinic acid	0.000964755	0.00309677	0.000379275	0.000491625		0.00150803	0.000168523	0.00029781	0.000291266		0.00442134	0.00237648	0.00335514	0.000412375		Succinic acid	0.520297	0.0128591	0.049257		0.0317442	0.346705	0.008705		0.0015175	0.273786	0.0090676		0.0252185	0.0091098	0.0079321		0.563413	0.59258	0.361153
	Nucleic acids and their derivatives	Adenine	2.7625e-05	0.00538817	3.52125e-06	4.78431e-05		4.6025e-05	1.115e-05	1.076e-05	9.44607e-05		7.44647e-05	0.000385846	0.00170139	8.21025e-05		Adenine	0.0291265	0.0151213	0.0741804		0.0894496	0.0991371	0.337154		0.0011217	0.0010706	0.260973		0.189544	0.34227	0.153601		0.0895871	0.310209	0.874185
		Adenosine	2.7625e-05	0.000439868	0.000110201	1.69394e-05		4.6025e-05	1.115e-05	1.96475e-05	1.85625e-05		7.44647e-05	6.57e-05	0.000431909	1.9475e-05		Adenosine	0.0291265	0.0151213	0.0741804		0.138371	0.1664	0.0088457		0.0010197	0.334095	0.0688176		0.0627129	0.0015632	0.0022862		0.569403	0.594708	0.909935
		Inosine	2.7625e-05	0.000107436	3.52125e-06	1.69394e-05		4.6025e-05	1.115e-05	9.30875e-06	1.85625e-05		7.44647e-05	6.57e-05	0.000296039	1.9475e-05		Inosine	0.0291265	0.0151213	0.0741804		0.394374	0.561631	0.0088457		0.407534	0.844603	0.303122		0.772474	0.394999	0.390998		0.12107	0.0007783	0.909935
	Vitamines	Dehydroascorbic acid	0.00523582	0.00413222	0.000877946	1.69394e-05		0.0106287	0.00577639	0.00254623	1.85625e-05		0.0266936	0.0127338	0.00225132	1.9475e-05		Dehydroascorbic acid	0.160366	0.0733327	0.109044		0.232191	0.121842	0.100415		0.27557	0.23414	0.814331		0.220295	0.805443	0.0572726		0.107082	0.107554	0.909935
		Nicotinic acid	0.00158567	0.0104563	0.00291668	0.00145317		0.00341	0.00259111	0.0060147	0.000997379		0.0068661	0.0245527	0.0296838	0.0019279		Nicotinic acid	0.0662142	0.0200407	0.0528574		0.0125318	0.112915	0.0210025		0.0004332	0.0166944	0.0005443		0.076948	0.008477	0.007754		0.0160758	0.113871	0.116707
		Threonic acid	0.00471506	0.0219608	0.0124708	0.00770887		0.0103874	0.00832556	0.00210897	0.000342463		0.0167417	0.0159143	0.00689925	0.00353587		Threonic acid	0.0289628	0.129769	0.337668		0.0545361	0.147538	0.0296251		1e-07	6.24e-05	0.0044876		0.0179635	0.0357124	4.19e-05		0.0007527	0.0001209	0.0134567
	Others	Phosphoric acid	0.0274538	2.21316	0.110863	0.0209343		0.067	0.051125	0.492759	0.00596		0.110496	0.130558	0.229353	0.00503486		Phosphoric acid	0.275406	0.0278817	0.279378		0.0321358	0.0343851	0.145518		0	0	0.497456		0.354641	0.564129	0.275941		0.144113	0.142461	0.569672

## Sheet: Fig.4 and Supplementary Table1
NP-replete	NP-replete	NP-replete	NP-replete	NP-replete	NP-replete	NP-replete		N-depleted	N-depleted	N-depleted	N-depleted	N-depleted	N-depleted	N-depleted		P-depleted	P-depleted	P-depleted	P-depleted	P-depleted	P-depleted	P-depleted
Group 0:Group I 1:Group II	Conduritol_epoxide	Glucose	Glycine	Maltose	Myo_inositol	Scyllo_inositol		Group 0:Group I 1:Group II	Conduritol_epoxide	Glucose	Glycine	Maltose	Myo_inositol	Scyllo_inositol		Group 0:Group I 1:Group II	Conduritol_epoxide	Glucose	Glycine	Maltose	Myo_inositol	Scyllo_inositol
0	0.0122	0.0637	0.0671	0.0187799	0.033489	1.04		0	0.271	0.698	0.393	0.193312	0.0986183	4.3712		0	0.475	0.617	0.299	0.227003	0.0943341	4.28
0	0.0157	0.0706	0.0541	0.0121919	0.0230739	0.697		0	0.0796	0.125	0.158	0.0342862	0.0486698	1.34598		0	0.414	0.325	0.270364	0.140273	0.0837111	3.94
0	0.0309	0.111	0.107	0.0520263	0.0350129	1.19		0	0.093	0.119	0.143	0.0933397	0.0464799	1.64326		0	0.712	0.697	0.531	0.361347	0.113936	5.12
0	0.0422693	0.141367	0.127692	0.0427672	0.0508279	1.28		0	0.11	0.135	0.154	0.0749879	0.0566605	1.74989		0	0.631993	0.247161	0.820985	0.175985	0.105807	4.54158
0	0.0575101	0.112609	4.35216	0.0375698	0.181164	6.73		0	0.0924	5.92	0.0232	0.0607531	0.213029	7.83465		0	0.0228069	1.05444	0.393254	2.21954	0.173287	3.39908
0	0.0526818	0.0711087	0.211602	0.0142223	0.134501	4.38		0	0.267	6.27	0.0206	0.266702	0.142837	8.28884		0	0.0112279	0.159107	0.371603	1.12983	0.125915	2.36106
0	0.0449142	0.100791	0.156003	0.013974	0.114762	3.96		0	0.135	5.25	0.0471	0.0425157	0.172772	6.62396		0	0.0222981	0.717358	0.639468	1.89334	0.183993	3.23874
0	0.0568805	0.101731	0.21638	0.0156704	0.162601	4.76499		0	0.267	7.68	0.0275786	0.0725085	0.177221	8.13		0	0.027	0.549	0.565	2.96914	0.22601	3.85
0	0.0235904	0.121577	0.107713	0.0160697	0.118863	3.72917		0	0.0130433	0.193752	0.0586748	0.00537449	0.15024	0.192624		0	0.0105836	0.0511591	0.115137	0.0847629	0.0569192	0.448177
0	0.0304823	0.0831393	0.124719	0.0112701	0.132407	3.55517		0	0.025651	0.970752	0.024	0.0356221	0.16347	1.01393		0	0.0116957	0.0494622	0.149732	0.0902775	0.0875256	0.472539
0	0.0519284	0.12456	0.105338	0.0265735	0.109324	3.30096		0	0.0130036	0.411461	0.0286376	0.015867	0.125674	0.44541		0	0.0195362	0.123356	0.200388	0.185285	0.138699	0.91622
0	0.0511101	0.0888533	0.12891	0.0160426	0.130101	3.49		0	0.0107564	0.345952	0.00906467	0.0128468	0.0589935	0.430971		0	0.0234774	0.160056	0.232323	0.231271	0.0997712	1.2115
0	0.00987807	0.0301456	0.0157005	0.0079629	0.0194256	0.716		1	0.0744	14	0.0101	0.0957324	0.167227	4.59		1	0.0286238	1.48219	0.254628	0.799055	0.142138	2.76904
0	0.0148121	0.052994	0.0397658	0.00933527	0.0358978	1.19		1	0.169	16.8	0.0150505	0.10438	0.162426	4.94		1	0.0461612	2.65818	0.619532	1.63521	0.254134	4.90627
0	0.0341465	0.114125	0.0568903	0.0231046	0.0477639	1.57		1	0.172	14.4	0.0127	0.132686	0.171965	5.42		1	0.05847	2.06282	0.45285	1.59555	0.216233	4.48175
0	0.0322	0.0532	0.039	0.00975904	0.0692771	1.5913		1	0.19	15.3	0.0215	0.118091	0.168013	5.51		1	0.0397076	2.01301	0.360375	1.52391	0.224524	4.50442
0	0.0407	0.639	0.0464	0.0340996	0.0937671	1.78		1	0.142	7.73	0.0172	0.152481	0.109103	3.52		1	0.0399686	0.982932	0.48758	0.959056	0.135611	3.61528
0	0.0232	0.297	0.00826203	0.0141085	0.0560138	1.13		1	0.13	9.43	0.021	0.18361	0.124222	3.93		1	0.0193256	0.506997	0.179792	0.683385	0.0709947	2.20887
0	0.0208	0.241	0.00961	0.0232189	0.0669863	1.3		1	0.222191	11.6024	0.0271161	0.306403	0.185635	5.52365		1	0.031098	1.27711	0.39642	1.15109	0.128187	3.51025
0	0.0229	0.321	0.0101	0.0207244	0.0626763	1.41		1	0.166	10.1	0.0229	0.218748	0.157368	4.51135		1	0.0209776	0.487755	0.266106	0.794789	0.0856071	2.44371
0	0.042	0.139	0.0269	0.0268878	0.163928	1.64
0	0.0213	0.0428	0.0106	0.00944248	0.109091	0.811
0	0.0321	0.0816	0.0295046	0.0247218	0.133345	1.42
0	0.0294	0.065	0.0225	0.0188595	0.122779	1.24
0	0.112	0.229	0.0762	0.0718618	0.172115	4
0	0.120227	0.17108	0.0738843	0.0513396	0.19198	3.7274
0	0.24631	0.417884	0.197134	0.196566	0.484696	9.38214
0	0.124	0.238	0.0891	0.0707095	0.219973	4.32
0	0.106	0.0864	0.0413	0.0429608	0.283047	2.39
0	0.126	0.095	0.0811	0.0307759	0.270271	2.21
0	0.15	0.0993	0.133	0.0778494	0.352063	3.41
0	0.233	0.106	0.408	0.0845024	0.315084	3.7502
1	0.148	4.04	0.0126	0.069148	0.0979971	3.35183
1	0.144	5.02	0.0171	0.111632	0.127279	4.04032
1	0.128	3.6	0.0124	0.105159	0.07225	2.9946
1	0.117	3.71	0.019	0.108532	0.0939516	3.22302
1	0.153	3.98	0.0207	0.100542	0.171081	4.38
1	0.223	4.97	0.0344	0.0999664	0.189044	5.87
1	0.21	5.69	0.0248	0.138927	0.207429	5.38
1	0.27	7	0.0309	0.147871	0.218235	6.41

## Sheet: Fig.5
	Glycine conc (pg/cell)												Glycine conc (pg/cell)							Glycine conc (pg/cell)
		5 d	14 d	26 d	33 d	42 d	47 d	54 d	61 d	68 d	75 d			5 d	14 d	26 d	33 d	42 d			5 d	14 d	26 d	33 d	42 d
	NP-rep-1	0.0983229	6.37901	0.157877	0.0230125	0.0184291	0.030317	0.068043	0.0394619	0.111719	0.0605394		N-dep-1	0.576026	0.0340469	0.0148337	0.0252551	0.0859251		P-dep-1	0.438528	0.576398	0.373211	0.714653	0.202572
	NP-rep-2	0.0792712	0.310148	0.182803	0.0582852	0.0251343	0.0504115	0.0121136	0.0154858	0.108327	0.118837		N-dep-2	0.232052	0.0301517	0.0220597	0.0308231	0.0351337		P-dep-2	0.396401	0.50952	0.908056	0.263524	0.263438
	NP-rep-3	0.146956	0.225568	0.152311	0.0822591	0.0178864	0.0340615	0.0131824	0.0404548	0.270298	0.182346		N-dep-3	0.195719	0.0680538	0.0183005	0.0392079	0.0414206		P-dep-3	0.728545	0.924623	0.654788	0.573193	0.347802
	NP-rep-4	0.175084	0.31287	0.186394	0.05341	0.0275285	0.0423778	0.0138754	0.030904	0.122108	0.559126		N-dep-4	0.210728	0.0398766	0.0310151	0.0331082	0.0174812		P-dep-4	1.12568	0.816482	0.521076	0.384769	0.40323
	mean	0.124909	1.8069	0.169846	0.0542417	0.0222446	0.039292	0.0268036	0.0315766	0.153113	0.230212		mean	0.303631	0.0430323	0.0215523	0.0320986	0.0449901		mean	0.67229	0.706756	0.614283	0.484035	0.304261
	SD	0.043944	3.04835	0.0172477	0.0243398	0.00482432	0.00896426	0.0275025	0.0115523	0.0783429	0.224847		SD	0.182208	0.017153	0.00696457	0.00577413	0.0291108		SD	0.336398	0.19613	0.227117	0.199677	0.0888777
	Glucose conc (pg/cell)												Glucose conc (pg/cell)							Glucose conc (pg/cell)
		5 d	14 d	26 d	33 d	42 d	47 d	54 d	61 d	68 d	75 d			5 d	14 d	26 d	33 d	42 d			5 d	14 d	26 d	33 d	42 d
	NP-rep-1	0.507958	0.842357	0.909436	0.225499	30.2092	31.7775	5.0998	1.11165	1.82729	0.68926		N-dep-1	5.564	44.2981	104.537	57.841	1.44806		P-dep-1	4.92433	7.88756	11.0873	7.35267	0.459367
	NP-rep-2	0.56341	0.531917	0.621911	0.396413	37.5739	39.6645	2.36734	0.341279	1.36444	0.757784		N-dep-2	0.998256	46.9188	125.83	70.5284	7.2552		P-dep-2	2.59062	1.25303	19.8841	3.79251	0.444129
	NP-rep-3	0.873504	0.78522	0.97039	0.889099	28.054	44.7977	1.90035	0.642505	3.291	0.781724		N-dep-3	0.934681	40.933	111.87	90.3887	3.20649		P-dep-3	5.48805	5.58861	16.0705	9.94937	1.15357
	NP-rep-4	1.11332	0.792541	0.692215	0.419265	28.9082	55.1524	2.52866	0.511684	1.87261	0.831465		N-dep-4	1.05937	59.8435	119.044	78.7718	3.59464		P-dep-4	1.94649	4.27828	15.6824	3.79987	1.49677
	mean	0.764548	0.738009	0.798488	0.482569	31.1863	42.848	2.97404	0.651779	2.08883	0.765058		mean	2.13908	47.9983	115.32	74.3825	3.8761		mean	3.73737	4.75187	15.6811	6.2236	0.888459
	SD	0.28273	0.13972	0.167664	0.284477	4.34961	9.7961	1.442	0.330455	0.833689	0.0591212		SD	2.28385	8.26809	9.1745	13.7105	2.43867		SD	1.73167	2.76881	3.60184	2.99671	0.523411
	Glucose/glycine ratio												Glucose/glycine ratio							Glucose/glycine ratio
		5 d	14 d	26 d	33 d	42 d	47 d	54 d	61 d	68 d	75 d			5 d	14 d	26 d	33 d	42 d			5 d	14 d	26 d	33 d	42 d
	NP-rep-1	5.16622	0.132051	5.76043	9.799	1639.21	1048.17	74.9497	28.1702	16.356	11.3853		N-dep-1	9.65928	1301.09	7047.24	2290.27	16.8526		P-dep-1	11.2292	13.6842	29.7079	10.2884	2.26767
	NP-rep-2	7.10737	1.71504	3.40209	6.80126	1494.92	786.813	195.429	22.0383	12.5955	6.37665		N-dep-2	4.30187	1556.09	5704.1	2288.17	206.503		P-dep-2	6.53536	2.45923	21.8974	14.3915	1.6859
	NP-rep-3	5.94396	3.48107	6.37111	10.8085	1568.45	1315.2	144.158	15.882	12.1754	4.28703		N-dep-3	4.77563	601.479	6112.91	2305.37	77.4129		P-dep-3	7.53289	6.0442	24.543	17.3578	3.31675
	NP-rep-4	6.35879	2.53313	3.71372	7.84994	1050.12	1301.45	182.241	16.5572	15.3357	1.48708		N-dep-4	5.02722	1500.72	3838.24	2379.22	205.63		P-dep-4	1.72916	5.2399	30.0962	9.87573	3.71195
	mean	6.14409	1.96533	4.81184	8.81468	1438.18	1112.91	149.194	20.6619	14.1157	5.88402		mean	5.941	1239.84	5675.62	2315.76	126.599		mean	6.75666	6.85689	26.5611	12.9784	2.74557
	SD	0.810407	1.41932	1.47472	1.81924	265.327	249.664	54.0595	5.71443	2.04802	4.17893		SD	2.49703	439.441	1347.76	42.9996	95.0333		SD	3.91284	4.80372	4.00924	3.56082	0.932996

## Sheet: Table 1 and Sup. Table2
NP-replete	NP-replete	NP-replete	NP-replete	NP-replete	NP-replete		N-depleted	N-depleted	N-depleted	N-depleted	N-depleted	N-depleted		P-depleted	P-depleted	P-depleted	P-depleted	P-depleted	P-depleted
Group 0:Group I 1:Group II	Glucose / Conduritol epoxide	Glucose / Glycine	Glucose / Maltose	Glucose / myo-inositol	Glucose/ scyllo-inositol		Group 0:Group I 1:Group II	Glucose / Conduritol epoxide	Glucose / Glycine	Glucose / Maltose	Glucose / myo-inositol	Glucose/ scyllo-inositol		Group 0:Group I 1:Group II	Glucose / Conduritol epoxide	Glucose / Glycine	Glucose / Maltose	Glucose / myo-inositol	Glucose/ scyllo-inositol
0	5.22131	0.949329	3.39192	1.90212	0.06125		0	2.57565	1.77608	3.61074	7.0778	0.159682		0	1.29895	2.06355	2.71802	6.54058	0.144159
0	4.49682	1.30499	5.79075	3.05973	0.101291		0	1.57035	0.791139	3.64579	2.56833	0.0928688		0	0.785024	1.20208	2.31692	3.8824	0.0824873
0	3.59223	1.03738	2.13354	3.17026	0.0932773		0	1.27957	0.832168	1.27491	2.56025	0.0724171		0	0.978933	1.31262	1.92889	6.11748	0.136133
0	3.34444	1.10709	3.3055	2.78129	0.110443		0	1.22727	0.876623	1.80029	2.38261	0.0771476		0	0.391082	0.301055	1.40445	2.33596	0.0544219
0	1.95808	0.0258744	2.99734	0.621589	0.0167325		0	64.0693	255.172	97.4436	27.7897	0.755617		0	46.2333	2.68132	0.47507	6.08493	0.310213
0	1.34978	0.336049	4.99981	0.528686	0.0162349		0	23.4831	304.369	23.5094	43.8962	0.756438		0	14.1707	0.428163	0.140823	1.26361	0.0673877
0	2.24409	0.646088	7.21277	0.878267	0.0254524		0	38.8889	111.465	123.484	30.3869	0.792578		0	32.1713	1.1218	0.378885	3.89884	0.221493
0	1.78851	0.47015	6.49194	0.625651	0.0213497		0	28.764	278.477	105.919	43.3358	0.944649		0	20.3333	0.971681	0.184902	2.4291	0.142597
0	5.15367	1.12871	7.56558	1.02283	0.0326016		0	14.8545	3.30212	36.0502	1.28962	1.00585		0	4.83381	0.444331	0.603556	0.898803	0.114149
0	2.72746	0.666612	7.377	0.627906	0.0233854		0	37.8446	40.448	27.2514	5.93839	0.957413		0	4.22907	0.330338	0.54789	0.565117	0.104673
0	2.39869	1.18248	4.68737	1.13937	0.0377345		0	31.642	14.3678	25.9319	3.27405	0.92378		0	6.31424	0.615589	0.665765	0.889384	0.134636
0	1.73847	0.689267	5.5386	0.682954	0.0254594		0	32.1624	38.1649	26.929	5.86423	0.802727		0	6.81747	0.688939	0.692073	1.60423	0.132114
0	3.05177	1.92004	3.78576	1.55185	0.0421028		1	188.172	1386.14	146.241	83.7183	3.05011		1	51.7819	5.82102	1.85493	10.4279	0.535273
0	3.57775	1.33265	5.67674	1.47624	0.0445327		1	99.4083	1116.24	160.95	103.432	3.40081		1	57.5847	4.29063	1.62559	10.4598	0.541792
0	3.34223	2.00606	4.93952	2.38937	0.0726914		1	83.7209	1133.86	108.527	83.7378	2.65683		1	35.2799	4.55518	1.29286	9.53978	0.46027
0	1.65217	1.3641	5.45136	0.76793	0.0334317		1	80.5263	711.628	129.561	91.0644	2.77677		1	50.6958	5.58587	1.32095	8.96567	0.446896
0	15.7002	13.7716	18.7392	6.81475	0.358989		1	54.4366	449.419	50.6948	70.8507	2.19602		1	24.5926	2.01594	1.0249	7.2482	0.271883
0	12.8017	35.9476	21.0511	5.30226	0.262832		1	72.5385	449.048	51.3588	75.9125	2.39949		1	26.2345	2.8199	0.741891	7.14133	0.229528
0	11.5865	25.078	10.3795	3.59775	0.185385		1	52.2181	427.877	37.8663	62.501	2.10049		1	41.0672	3.22161	1.10947	9.96282	0.363823
0	14.0175	31.7822	15.489	5.12155	0.22766		1	60.8434	441.048	46.1719	64.1806	2.2388		1	23.2512	1.83294	0.613691	5.6976	0.199596
0	3.30952	5.16729	5.16964	0.847935	0.0847561
0	2.00939	4.03774	4.53271	0.392335	0.0527744
0	2.54206	2.76568	3.30073	0.611947	0.0574648
0	2.21088	2.88889	3.44654	0.529407	0.0524194
0	2.04464	3.00525	3.18667	1.33051	0.05725
0	1.42297	2.31552	3.33233	0.891134	0.0458981
0	1.69658	2.1198	2.12592	0.862157	0.0445403
0	1.91935	2.67116	3.36588	1.08195	0.0550926
0	0.815094	2.09201	2.01114	0.30525	0.0361506
0	0.753968	1.17139	3.08684	0.351499	0.0429864
0	0.662	0.746617	1.27554	0.282051	0.0291202
0	0.454936	0.259804	1.2544	0.336419	0.0282652
1	27.2973	320.635	58.4254	41.2257	1.20531
1	34.8611	293.567	44.9691	39.4408	1.24248
1	28.125	290.323	34.2338	49.827	1.20216
1	31.7094	195.263	34.1834	39.4884	1.15109
1	26.0131	192.271	39.5853	23.2638	0.908676
1	22.287	144.477	49.7167	26.2902	0.846678
1	27.0952	229.435	40.9567	27.4311	1.05762
1	25.9259	226.537	47.3387	32.0755	1.09204

[truncated: 4 more sheets: Fig.6, Supplementary Fig.1, Supplementary Fig.2, Suppplementary Fig.3]
